# Supplementary material for: Exploring microbial diversity and biosynthetic potential in zoo and wildlife animal microbiomes
Source: Nat Commun. 2024 Sep 26;15:8263. doi: 10.1038/s41467-024-52669-9 (PMC11427580; doi:10.1038/s41467-024-52669-9)
Supplement: Supplementary file 7 — Supplementary Data 4 [file 41467_2024_52669_MOESM7_ESM.xlsx]

## Sheet: Sheet 1
Cluster number
