# Supplementary material for: Exploring microbial diversity and biosynthetic potential in zoo and wildlife animal microbiomes
Source: Nat Commun. 2024 Sep 26;15:8263. doi: 10.1038/s41467-024-52669-9 (PMC11427580; doi:10.1038/s41467-024-52669-9)
Supplement: Supplementary file 8 — Supplementary Data 5 [file 41467_2024_52669_MOESM8_ESM.xlsx]

## Sheet: Sheet 1
Sample	gene_symbol	gene_name	analysis_software_name	antimicrobial_agent	coverage_percentage	drug_class	input_gene_length	input_gene_start	input_gene_stop	Contig	sequence_identity
S10A_St	YOJI	NP_416715.1|FEATURES|YojI|peptide|YojI	deeparg			peptide		1	547	NODE_107_length_13647_cov_5.885668	99.8
S10A_St	iroB	salmochelin biosynthesis C-glycosyltransferase IroB	amrfinderplus		100			3328	4440	NODE_109_length_13564_cov_9.297727	99.73
S10A_St	iroC	salmochelin/enterobactin export ABC transporter IroC	amrfinderplus		100			4583	8239	NODE_109_length_13564_cov_9.297727	99.34
S10A_St	iroD	catecholate siderophore esterase IroD	amrfinderplus		100			8346	9572	NODE_109_length_13564_cov_9.297727	100
S10A_St	iroE	catecholate siderophore esterase IroE	amrfinderplus		100			9660	10613	NODE_109_length_13564_cov_9.297727	100
S10A_St	iroN	siderophore salmochelin receptor IroN	amrfinderplus		100			10664	12838	NODE_109_length_13564_cov_9.297727	99.86
S10A_St	cvaC	colicin V	amrfinderplus		100			13027	13335	NODE_109_length_13564_cov_9.297727	100
S10A_St	MGRB	NP_416340.1|FEATURES|mgrB|multidrug|mgrB	deeparg			multidrug		1	47	NODE_110_length_13473_cov_5.209271	97.9
S10A_St	TEM	HQ451074.1.gene4.p01|FEATURES|TEM-1|beta-lactam|TEM	deeparg			beta-lactam		1	286	NODE_112_length_13437_cov_13.217456	100
S10A_St	blaTEM-1B	blaTEM-1B	resfinder		100	Amoxicillin, Ampicillin, Cephalothin, Piperacillin, Ticarcillin		1907	2767	NODE_112_length_13437_cov_13.217456	100
S10A_St	blaTEM-1	broad-spectrum class A beta-lactamase TEM-1	amrfinderplus	BETA-LACTAM	100	BETA-LACTAM		1910	2767	NODE_112_length_13437_cov_13.217456	100
S10A_St	qnrS1	qnrS1	resfinder		100	Ciprofloxacin		8129	8785	NODE_112_length_13437_cov_13.217456	100
S10A_St	qnrS1	quinolone resistance pentapeptide repeat protein QnrS1	amrfinderplus	QUINOLONE	100	QUINOLONE		8129	8782	NODE_112_length_13437_cov_13.217456	100
S10A_St	ACRB	gi:504419324:ref:WP_014606426.1:|FEATURES|acrB|multidrug|acrB	deeparg			multidrug		1	80	NODE_11529_length_732_cov_2.137371	95
S10A_St	COB(I)ALAMIN_ADENOLSYLTRANSFERASE	gi:447201650:ref:WP_001278906.1:|FEATURES|cob(I)alamin_adenolsyltransferase|unclassified|cob(I)alamin_adenolsyltransferase	deeparg			unclassified		1	196	NODE_1166_length_1878_cov_5.579813	100
S10A_St	MEXF	gi:489283474:ref:WP_003191086.1:|FEATURES|mexF|multidrug|mexF	deeparg			multidrug		967	1059	NODE_121841_length_363_cov_1.678571	100
S10A_St	EMRE	YP_002398143|FEATURES|emrE|multidrug|emrE	deeparg			multidrug		1	170	NODE_124_length_12834_cov_4.775569	98.8
S10A_St	emrE	multidrug efflux SMR transporter EmrE	amrfinderplus	EFFLUX	100	EFFLUX		11137	11466	NODE_124_length_12834_cov_4.775569	98.18
S10A_St	ESCHERICHIA_COLI_MIPA	NP_310518|FEATURES|Escherichia_coli_mipA|multidrug|Escherichia_coli_mipA	deeparg			multidrug		1	248	NODE_127_length_12634_cov_4.994992	98.4
S10A_St	MEXF	gi:504907940:ref:WP_015095042.1:|FEATURES|mexF|multidrug|mexF	deeparg			multidrug		787	904	NODE_128343_length_358_cov_0.864686	98.3
S10A_St	BICYCLOMYCIN-MULTIDRUG_EFFLUX_PROTEIN_BCR	ZP_03059695|FEATURES|bicyclomycin-multidrug_efflux_protein_bcr|multidrug|bicyclomycin-multidrug_efflux_protein_bcr	deeparg			multidrug		1	396	NODE_132_length_11947_cov_5.195510	99.7
S10A_St	MSBA	NP_415434.1|FEATURES|msbA|nitroimidazole|msbA	deeparg			nitroimidazole		261	582	NODE_133_length_11929_cov_5.362220	100
S10A_St	UGD	AAC75089.1|FEATURES|ugd|peptide|ugd	deeparg			peptide		94	388	NODE_134_length_11923_cov_5.659757	99
S10A_St	EMRB	gi:91073621:gb:ABE08502.1:|FEATURES|emrB|multidrug|emrB	deeparg			multidrug		1	515	NODE_13_length_43266_cov_7.122145	99.4
S10A_St	MACB	ZP_03003741|FEATURES|macB|MLS|macB	deeparg			MLS		1	648	NODE_151_length_10718_cov_5.686861	100
S10A_St	CAMP-REGULATORY_PROTEIN	gi:446164891:ref:WP_000242746.1:|FEATURES|cAMP-regulatory_protein|unclassified|cAMP-regulatory_protein	deeparg			unclassified		87	210	NODE_1546_length_1619_cov_2.355499	99.2
S10A_St	MDTM	gi:299882142:gb:EFI90353.1:|FEATURES|mdtM|multidrug|mdtM	deeparg			multidrug		1	442	NODE_169_length_9681_cov_7.360378	97.3
S10A_St	mdtM	multidrug efflux MFS transporter MdtM	amrfinderplus	EFFLUX	99.76	EFFLUX		1846	3072	NODE_169_length_9681_cov_7.360378	98.04
S10A_St	MDFA	gi:332104663:gb:EGJ08009.1:|FEATURES|mdfA|multidrug|mdfA	deeparg			multidrug		1	420	NODE_177_length_9115_cov_5.606843	99.5
S10A_St	OQXB	YP_001693238|FEATURES|oqxB|multidrug|oqxB	deeparg			multidrug		911	1017	NODE_180901_length_321_cov_2.266917	98.1
S10A_St	KDPE	NP_415222.1|FEATURES|kdpE|aminoglycoside|kdpE	deeparg			aminoglycoside		1	224	NODE_189_length_8556_cov_6.383955	98.7
S10A_St	EMRD	YP_002808057|FEATURES|emrD|multidrug|emrD	deeparg			multidrug		1	396	NODE_1_length_147034_cov_10.232264	99.7
S10A_St	lpfA-O113	long polar fimbria major subunit LpfA-O113	amrfinderplus		100			29958	30527	NODE_1_length_147034_cov_10.232264	100
S10A_St	emrD	multidrug efflux MFS transporter EmrD	amrfinderplus	EFFLUX	100	EFFLUX		91527	92708	NODE_1_length_147034_cov_10.232264	100
S10A_St	CAMP-REGULATORY_PROTEIN	gi:491301754:ref:WP_005159757.1:|FEATURES|cAMP-regulatory_protein|unclassified|cAMP-regulatory_protein	deeparg			unclassified		1	99	NODE_202668_length_309_cov_1.429134	99
S10A_St	EVGS	AAC75429.1|FEATURES|evgS|multidrug|evgS	deeparg			multidrug		302	1197	NODE_203_length_8163_cov_5.468920	99.2
S10A_St	OMPF	gi:446900664:ref:WP_000977920.1:|FEATURES|ompF|multidrug|ompF	deeparg			multidrug		1	362	NODE_212_length_7771_cov_5.252981	100
S10A_St	MDTF	YP_001464983|FEATURES|mdtF|multidrug|mdtF	deeparg			multidrug		1	1037	NODE_216_length_7616_cov_7.175903	100
S10A_St	MDTK	A7ZMC9|FEATURES|mdtK|multidrug|mdtK	deeparg			multidrug		1	457	NODE_231_length_7039_cov_4.886884	99.6
S10A_St	DNA-BINDING_PROTEIN_H-NS	NC_002695.1.913113.p01|FEATURES|DNA-binding_protein_H-NS|unclassified|DNA-binding_protein_H-NS	deeparg			unclassified		1	137	NODE_232_length_7029_cov_5.226556	100
S10A_St	MARA	YP_489794.1|FEATURES|marA|multidrug|marA	deeparg			multidrug		1	127	NODE_240_length_6879_cov_4.130275	100
S10A_St	MACB	gi:671541568:ref:WP_031525212.1:|FEATURES|macB|MLS|macB	deeparg			MLS		478	572	NODE_254324_length_287_cov_1.637931	98.9
S10A_St	TETA	gi:846280845:gb:AKN19377.1:|FEATURES|tetA|tetracycline|tetA	deeparg			tetracycline		370	459	NODE_256_length_6410_cov_6.898033	100
S10A_St	MDTG	YP_001478113|FEATURES|mdtG|multidrug|mdtG	deeparg			multidrug		21	113	NODE_268137_length_283_cov_2.500000	98.9
S10A_St	ERMX	NP_940746|FEATURES|ermX|MLS|ermX	deeparg			MLS		1	70	NODE_269406_length_283_cov_1.666667	100
S10A_St	MDTO	YP_001465585|FEATURES|mdtO|multidrug|mdtO	deeparg			multidrug		38	683	NODE_26_length_32068_cov_8.133102	99.8
S10A_St	CAMP-REGULATORY_PROTEIN	gi:446164900:ref:WP_000242755.1:|FEATURES|cAMP-regulatory_protein|unclassified|cAMP-regulatory_protein	deeparg			unclassified		1	450	NODE_2_length_114409_cov_8.500551	100
S10A_St	asr	acid resistance repetitive basic protein Asr	amrfinderplus		100			668	973	NODE_3039_length_1201_cov_3.237347	97.06
S10A_St	ACRB	YP_688009|FEATURES|acrB|multidrug|acrB	deeparg			multidrug		1	441	NODE_32_length_28293_cov_6.272859	100
S10A_St	BACA	YP_001480516|FEATURES|bacA|bacitracin|bacA	deeparg			bacitracin		140	228	NODE_336905_length_270_cov_0.883721	98.9
S10A_St	EMRK	gi:585367575:ref:WP_024249154.1:|FEATURES|emrK|multidrug|emrK	deeparg			multidrug		1	512	NODE_364_length_4585_cov_5.400883	99.8
S10A_St	CHLORAMPHENICOL_EXPORTER	Z12001.1.gene1.p1|FEATURES|chloramphenicol_exporter|phenicol|chloramphenicol_exporter	deeparg			phenicol		295	382	NODE_369101_length_265_cov_0.904762	97.7
S10A_St	ACRB	YP_001908403|FEATURES|acrB|multidrug|acrB	deeparg			multidrug		857	942	NODE_392751_length_261_cov_2.305825	98.8
S10A_St	CLASS_C	YP_002806354|FEATURES|class_C|beta-lactam|class_C	deeparg			beta-lactam		1	547	NODE_3_length_70374_cov_8.117650	99.6
S10A_St	blaEC	BlaEC family class C beta-lactamase	amrfinderplus	BETA-LACTAM	100	BETA-LACTAM		1518	2648	NODE_3_length_70374_cov_8.117650	98.67
S10A_St	OMPF	gi:447175130:ref:WP_001252386.1:|FEATURES|ompF|multidrug|ompF	deeparg			multidrug		1	621	NODE_449_length_3777_cov_5.017195	99.7
S10A_St	ACRB	gi:78100762:pdb:1T9T:A|FEATURES|acrB|multidrug|acrB	deeparg			multidrug		439	1049	NODE_453_length_3754_cov_6.255204	100
S10A_St	ACRD	YP_490697.1|FEATURES|acrD|aminoglycoside|acrD	deeparg			aminoglycoside		581	1037	NODE_46_length_22958_cov_5.642711	99.6
S10A_St	EMRB	gi:485666058:ref:WP_001307357.1:|FEATURES|emrB|multidrug|emrB	deeparg			multidrug		266	347	NODE_471598_length_250_cov_0.974359	97.6
S10A_St	MACB	gi:751930065:ref:WP_041144773.1:|FEATURES|macB|MLS|macB	deeparg			MLS		109	189	NODE_489741_length_247_cov_1.979167	97.5
S10A_St	MDTH	gi:300526453:gb:EFK47522.1:|FEATURES|mdtH|multidrug|mdtH	deeparg			multidrug		1	412	NODE_49_length_21606_cov_4.880191	99.8
S10A_St	TRANSCRIPTIONAL_REGULATORY_PROTEIN_CPXR_CPXR	CP000034.1.gene3834.p01|FEATURES|transcriptional_regulatory_protein_CpxR_cpxR|unclassified|transcriptional_regulatory_protein_CpxR_cpxR	deeparg			unclassified		1	457	NODE_50_length_21555_cov_10.206605	100
S10A_St	fieF	CDF family cation-efflux transporter FieF	amrfinderplus		100			372	1271	NODE_52_length_21343_cov_9.361142	100
S10A_St	BACA	ZP_03064089|FEATURES|bacA|bacitracin|bacA	deeparg			bacitracin		1	274	NODE_54_length_21096_cov_6.894254	99.6
S10A_St	AMPC	AF180952.1.gene3.p01|FEATURES|ampC|beta-lactam|ampC	deeparg			beta-lactam		209	287	NODE_551545_length_239_cov_1.548913	97.5
S10A_St	PATA	NP_417544.5|FEATURES|patA|fluoroquinolone|patA	deeparg			fluoroquinolone		1	459	NODE_56_length_20790_cov_7.917772	99.6
S10A_St	ACRB	AAQ21216|FEATURES|acrB|multidrug|acrB	deeparg			multidrug		445	521	NODE_602392_length_233_cov_0.926966	97.4
S10A_St	ARNA	A7ZP73|FEATURES|arnA|polymyxin|arnA	deeparg			polymyxin		1	660	NODE_61_length_19630_cov_5.571239	100
S10A_St	ACRF	AAC76298.1|FEATURES|AcrF|multidrug|AcrF	deeparg			multidrug		1	1034	NODE_62_length_19099_cov_8.290538	99.5
S10A_St	acrF	multidrug efflux RND transporter permease subunit AcrF	amrfinderplus	EFFLUX	100	EFFLUX		10818	13919	NODE_62_length_19099_cov_8.290538	99.52
S10A_St	MEXT	gi:1011730119:ref:WP_062573757.1:|FEATURES|mexT|multidrug|mexT	deeparg			multidrug		1	60	NODE_635015_length_228_cov_2.745665	98.3
S10A_St	APH(6)-I	gi:446403118:ref:WP_000480973.1:|FEATURES|aph(6)-I|aminoglycoside|aph(6)-I	deeparg			aminoglycoside		148	222	NODE_654650_length_226_cov_1.111111	100
S10A_St	OMPR	CP000034.1.gene3672.p01|FEATURES|ompR|multidrug|ompR	deeparg			multidrug		177	250	NODE_658449_length_225_cov_2.235294	95.9
S10A_St	RPOB2	BAD59497.1|FEATURES|rpoB2|multidrug|rpoB2	deeparg			multidrug		999	1071	NODE_684405_length_222_cov_1.137725	95.9
S10A_St	KASUGAMYCIN_RESISTANCE_PROTEIN_KSGA	A7ZW03|FEATURES|kasugamycin_resistance_protein_ksgA|aminoglycoside|kasugamycin_resistance_protein_ksgA	deeparg			aminoglycoside		1	273	NODE_6_length_63325_cov_7.435688	100
S10A_St	CAMP-REGULATORY_PROTEIN	gi:490367208:ref:WP_004246872.1:|FEATURES|cAMP-regulatory_protein|unclassified|cAMP-regulatory_protein	deeparg			unclassified		163	210	NODE_706077_length_219_cov_1.158537	100
S10A_St	ESCHERICHIA_COLI_LAMB	BAB38442|FEATURES|Escherichia_coli_LamB|multidrug|Escherichia_coli_LamB	deeparg			multidrug		1	446	NODE_71_length_18242_cov_7.828559	99.6
S10A_St	MDTB	gi:553863833:ref:WP_023138386.1:|FEATURES|mdtB|multidrug|mdtB	deeparg			multidrug		50	120	NODE_746456_length_214_cov_1.006289	95.8
S10A_St	ACRD	YP_490697.1|FEATURES|acrD|aminoglycoside|acrD	deeparg			aminoglycoside		1	574	NODE_76_length_17378_cov_6.398892	100
S10A_St	ROSA	YP_001477378|FEATURES|rosA|fosmidomycin|rosA	deeparg			fosmidomycin		119	186	NODE_802724_length_206_cov_2.516556	97.1
S10A_St	SDIA	gi:291427610:gb:EFF00637.1:|FEATURES|sdiA|unclassified|sdiA	deeparg			unclassified		1	244	NODE_80_length_17107_cov_4.772930	99.2
S10A_St	arsR	As(III)-sensing metalloregulatory transcriptional repressor ArsR	amrfinderplus	ARSENIC	100	ARSENIC		13829	14179	NODE_94_length_15367_cov_8.918430	100
S10A_St	TOLC	YP_002807373|FEATURES|TolC|multidrug|TolC	deeparg			multidrug		1	506	NODE_95_length_15229_cov_6.460722	99.8
S10M_St	MEXF	gi:803453816:ref:WP_046068030.1:|FEATURES|mexF|multidrug|mexF	deeparg			multidrug		1008	1059	NODE_10034_length_459_cov_1.992574	100
S10M_St	MEXT	gi:751314291:ref:WP_041021175.1:|FEATURES|mexT|multidrug|mexT	deeparg			multidrug		1	132	NODE_11379_length_428_cov_2.037534	97
S10M_St	MEPA	ZP_04679156|FEATURES|mepA|multidrug|mepA	deeparg			multidrug		400	451	NODE_11877_length_418_cov_2.939394	100
S10M_St	MEXT	gi:490841007:ref:WP_004703082.1:|FEATURES|mexT|multidrug|mexT	deeparg			multidrug		112	246	NODE_12209_length_412_cov_1.994398	95.6
S10M_St	MEXT	gi:751314291:ref:WP_041021175.1:|FEATURES|mexT|multidrug|mexT	deeparg			multidrug		200	304	NODE_15456_length_362_cov_0.954397	96.2
S10M_St	MEXF	gi:504907940:ref:WP_015095042.1:|FEATURES|mexF|multidrug|mexF	deeparg			multidrug		1	1058	NODE_157_length_30552_cov_9.462209	95.7
S10M_St	TETW	AJ222769.gene.p01|FEATURES|tetW|tetracycline|tetW	deeparg			tetracycline		65	557	NODE_1625_length_1479_cov_2.969101	100
S10M_St	MEXK	AAG07064.1|FEATURES|MexK|multidrug|MexK	deeparg			multidrug		340	454	NODE_16726_length_347_cov_3.791096	95.7
S10M_St	TETO	ZP_03223548|FEATURES|tetO|tetracycline|tetO	deeparg			tetracycline		1	100	NODE_17252_length_342_cov_1.986063	99
S10M_St	MEXF	gi:489303418:ref:WP_003210869.1:|FEATURES|mexF|multidrug|mexF	deeparg			multidrug		780	892	NODE_17494_length_339_cov_2.035211	98.2
S10M_St	BACA	ZP_04589788|FEATURES|bacA|bacitracin|bacA	deeparg			bacitracin		1	75	NODE_18421_length_330_cov_0.927273	96
S10M_St	MEXF	gi:489303418:ref:WP_003210869.1:|FEATURES|mexF|multidrug|mexF	deeparg			multidrug		597	703	NODE_19244_length_321_cov_2.255639	96.3
S10M_St	MEXF	gi:504907940:ref:WP_015095042.1:|FEATURES|mexF|multidrug|mexF	deeparg			multidrug		263	356	NODE_24995_length_286_cov_1.155844	95.7
S10M_St	MEPA	ZP_04679156|FEATURES|mepA|multidrug|mepA	deeparg			multidrug		48	142	NODE_25458_length_285_cov_1.239130	100
S10M_St	MDTF	gi:803469184:ref:WP_046072900.1:|FEATURES|mdtF|multidrug|mdtF	deeparg			multidrug		377	469	NODE_27003_length_281_cov_2.522124	100
S10M_St	MEXF	gi:1016360943:ref:WP_063030419.1:|FEATURES|mexF|multidrug|mexF	deeparg			multidrug		219	528	NODE_3143_length_931_cov_3.734018	98.4
S10M_St	VANY	AAD42182|FEATURES|vanY|glycopeptide|vanY	deeparg			glycopeptide		188	275	NODE_40334_length_268_cov_0.892019	100
S10M_St	TETM	AAR29970|FEATURES|tetM|tetracycline|tetM	deeparg			tetracycline		456	542	NODE_46146_length_262_cov_1.376812	100
S10M_St	MEXF	gi:504907940:ref:WP_015095042.1:|FEATURES|mexF|multidrug|mexF	deeparg			multidrug		255	339	NODE_48806_length_259_cov_2.794118	97.6
S10M_St	TET40	ACI02010|FEATURES|tet40|tetracycline|tet40	deeparg			tetracycline		345	406	NODE_51866_length_256_cov_2.363184	100
S10M_St	MEXT	gi:751314291:ref:WP_041021175.1:|FEATURES|mexT|multidrug|mexT	deeparg			multidrug		40	123	NODE_53904_length_254_cov_1.773869	95.2
S10M_St	TET32	ABV82120|FEATURES|tet32|tetracycline|tet32	deeparg			tetracycline		231	311	NODE_62199_length_245_cov_1.000000	100
S10M_St	MEXW	CAY51926|FEATURES|mexW|multidrug|mexW	deeparg			multidrug		733	922	NODE_6754_length_571_cov_3.701550	97.4
S10M_St	MEXW	CAY51926|FEATURES|mexW|multidrug|mexW	deeparg			multidrug		1	736	NODE_696_length_4166_cov_3.514473	97.8
S10M_St	MEXF	gi:489327637:ref:WP_003234928.1:|FEATURES|mexF|multidrug|mexF	deeparg			multidrug		1	89	NODE_7029_length_561_cov_2.179842	100
S10M_St	RPOB2	BAD59497.1|FEATURES|rpoB2|multidrug|rpoB2	deeparg			multidrug		1000	1076	NODE_72826_length_231_cov_1.079545	97.4
S10M_St	MEXF	gi:497896441:ref:WP_010210597.1:|FEATURES|mexF|multidrug|mexF	deeparg			multidrug		858	933	NODE_73204_length_230_cov_3.257143	98.7
S10M_St	MEXF	gi:504907940:ref:WP_015095042.1:|FEATURES|mexF|multidrug|mexF	deeparg			multidrug		135	314	NODE_7441_length_542_cov_2.301848	95
S10M_St	TETM	AAR29970|FEATURES|tetM|tetracycline|tetM	deeparg			tetracycline		99	167	NODE_86262_length_209_cov_1.519481	100
S11A_Sa	MEFA	YP_001396002|FEATURES|mefA|MLS|mefA	deeparg			MLS		1	84	NODE_101845_length_275_cov_1.727273	100
S11A_Sa	ESCHERICHIA_COLI_LAMB	BAB38442|FEATURES|Escherichia_coli_LamB|multidrug|Escherichia_coli_LamB	deeparg			multidrug		123	318	NODE_10379_length_588_cov_3.973734	99.5
S11A_Sa	EMRB	gi:485666058:ref:WP_001307357.1:|FEATURES|emrB|multidrug|emrB	deeparg			multidrug		309	399	NODE_107588_length_273_cov_2.660550	100
S11A_Sa	CLASS_C	gi:486338738:ref:WP_001586577.1:|FEATURES|class_C|beta-lactam|class_C	deeparg			beta-lactam		252	377	NODE_10887_length_577_cov_4.281609	96.9
S11A_Sa	ACRB	gi:503341948:ref:WP_013576609.1:|FEATURES|acrB|multidrug|acrB	deeparg			multidrug		458	548	NODE_109147_length_273_cov_0.871560	98.9
S11A_Sa	EVGS	AAC75429.1|FEATURES|evgS|multidrug|evgS	deeparg			multidrug		256	345	NODE_118525_length_270_cov_0.883721	98.9
S11A_Sa	TETO	ZP_03223548|FEATURES|tetO|tetracycline|tetO	deeparg			tetracycline		245	426	NODE_12365_length_547_cov_5.650407	98.9
S11A_Sa	ESCHERICHIA_COLI_LAMB	BAB38442|FEATURES|Escherichia_coli_LamB|multidrug|Escherichia_coli_LamB	deeparg			multidrug		1	36	NODE_12587_length_543_cov_3.149590	100
S11A_Sa	EPTA	BAE78116.1|FEATURES|eptA|peptide|eptA	deeparg			peptide		199	379	NODE_12591_length_543_cov_3.106557	98.9
S11A_Sa	MACB	gi:446110287:ref:WP_000188142.1:|FEATURES|macB|MLS|macB	deeparg			MLS		443	530	NODE_128009_length_266_cov_6.753555	100
S11A_Sa	CPXA	NP_312864.1|FEATURES|cpxA|aminoglycoside:aminocoumarin|cpxA	deeparg			aminoglycoside:aminocoumarin		279	366	NODE_132998_length_265_cov_1.809524	98.9
S11A_Sa	MDTL	gi:585365886:ref:WP_024247470.1:|FEATURES|mdtL|multidrug|mdtL	deeparg			multidrug		251	338	NODE_133680_length_265_cov_0.904762	100
S11A_Sa	ACRB	gi:78100762:pdb:1T9T:A|FEATURES|acrB|multidrug|acrB	deeparg			multidrug		714	800	NODE_137062_length_263_cov_6.394231	100
S11A_Sa	BACA	ZP_04433866|FEATURES|bacA|bacitracin|bacA	deeparg			bacitracin		119	288	NODE_14480_length_513_cov_3.526201	100
S11A_Sa	ACRB	YP_688009|FEATURES|acrB|multidrug|acrB	deeparg			multidrug		35	203	NODE_14688_length_510_cov_3.520879	100
S11A_Sa	MSBA	NP_415434.1|FEATURES|msbA|nitroimidazole|msbA	deeparg			nitroimidazole		213	378	NODE_15411_length_500_cov_4.669663	99.4
S11A_Sa	BICYCLOMYCIN-MULTIDRUG_EFFLUX_PROTEIN_BCR	YP_002413233|FEATURES|bicyclomycin-multidrug_efflux_protein_bcr|multidrug|bicyclomycin-multidrug_efflux_protein_bcr	deeparg			multidrug		45	129	NODE_161211_length_255_cov_0.950000	100
S11A_Sa	TETA	gi:923015757:ref:WP_053409934.1:|FEATURES|tetA|tetracycline|tetA	deeparg			tetracycline		126	209	NODE_164015_length_253_cov_6.717172	100
S11A_Sa	TETB(46)	AET10445.1|FEATURES|tetB(46)|tetracycline|tetB(46)	deeparg			tetracycline		242	324	NODE_165175_length_253_cov_2.398990	98.8
S11A_Sa	TETQ	BAD46890|FEATURES|tetQ|tetracycline|tetQ	deeparg			tetracycline		285	368	NODE_165757_length_253_cov_1.156566	98.8
S11A_Sa	TETW	ACA23187|FEATURES|tetW|tetracycline|tetW	deeparg			tetracycline		442	524	NODE_166688_length_252_cov_4.822335	100
S11A_Sa	MEXX	gi:485869052:ref:WP_001466418.1:|FEATURES|mexX|multidrug|mexX	deeparg			multidrug		16	176	NODE_16676_length_486_cov_1.322506	100
S11A_Sa	QNRS9	AHF20043.1|FEATURES|QnrS9|fluoroquinolone|QnrS9	deeparg			fluoroquinolone		107	189	NODE_169076_length_251_cov_4.846939	100
S11A_Sa	EVGS	AAC75429.1|FEATURES|evgS|multidrug|evgS	deeparg			multidrug		1107	1197	NODE_17153_length_480_cov_5.505882	95.6
S11A_Sa	MACB	gi:545231548:ref:WP_021531156.1:|FEATURES|macB|MLS|macB	deeparg			MLS		359	441	NODE_172794_length_250_cov_1.866667	97.6
S11A_Sa	APH(3')-IIA	WP_000572405.1|FEATURES|APH(3')-IIa|aminoglycoside|APH(3')-IIa	deeparg			aminoglycoside		1	74	NODE_174685_length_249_cov_2.448454	100
S11A_Sa	DFRA15	CAI29521|FEATURES|dfrA15|diaminopyrimidine|dfrA15	deeparg			diaminopyrimidine		1	82	NODE_175589_length_249_cov_0.979381	98.8
S11A_Sa	KDPE	NP_415222.1|FEATURES|kdpE|aminoglycoside|kdpE	deeparg			aminoglycoside		58	139	NODE_178549_length_247_cov_5.442708	97.6
S11A_Sa	TOLC	gi:545233261:ref:WP_021532755.1:|FEATURES|TolC|multidrug|TolC	deeparg			multidrug		221	302	NODE_18113_length_471_cov_2.283654	100
S11A_Sa	MSBA	NP_415434.1|FEATURES|msbA|nitroimidazole|msbA	deeparg			nitroimidazole		486	567	NODE_181158_length_246_cov_3.979058	100
S11A_Sa	CPXA	NP_312864.1|FEATURES|cpxA|aminoglycoside:aminocoumarin|cpxA	deeparg			aminoglycoside:aminocoumarin		116	271	NODE_18145_length_470_cov_6.180723	100
S11A_Sa	EMRD	YP_002400178|FEATURES|emrD|multidrug|emrD	deeparg			multidrug		298	378	NODE_183635_length_245_cov_3.500000	100
S11A_Sa	CPXA	NP_312864.1|FEATURES|cpxA|aminoglycoside:aminocoumarin|cpxA	deeparg			aminoglycoside:aminocoumarin		385	457	NODE_183965_length_245_cov_3.000000	100
S11A_Sa	NORA	gi:881076539:ref:WP_048792533.1:|FEATURES|norA|multidrug|norA	deeparg			multidrug		1	79	NODE_185267_length_244_cov_6.031746	97.5
S11A_Sa	EMRB-QACA_FAMILY_MAJOR_FACILITATOR_TRANSPORTER	AE016830.1.gene768.p01|FEATURES|EmrB-QacA_family_major_facilitator_transporter|multidrug|EmrB-QacA_family_major_facilitator_transporter	deeparg			multidrug		208	288	NODE_185588_length_244_cov_4.021164	100
S11A_Sa	MSBA	NP_415434.1|FEATURES|msbA|nitroimidazole|msbA	deeparg			nitroimidazole		1	78	NODE_18587_length_466_cov_5.610706	98.7
S11A_Sa	VANR	gi:948051271:ref:WP_056710274.1:|FEATURES|vanR|glycopeptide|vanR	deeparg			glycopeptide		136	215	NODE_191274_length_242_cov_1.016043	95
S11A_Sa	MDTD	gi:446053018:ref:WP_000130873.1:|FEATURES|mdtD|multidrug|mdtD	deeparg			multidrug		359	436	NODE_202478_length_236_cov_4.198895	100
S11A_Sa	COB(I)ALAMIN_ADENOLSYLTRANSFERASE	gi:447201642:ref:WP_001278898.1:|FEATURES|cob(I)alamin_adenolsyltransferase|unclassified|cob(I)alamin_adenolsyltransferase	deeparg			unclassified		1	47	NODE_203511_length_236_cov_1.790055	100
S11A_Sa	TETW	ACA23187|FEATURES|tetW|tetracycline|tetW	deeparg			tetracycline		47	195	NODE_20508_length_449_cov_4.822335	100
S11A_Sa	BACTERIAL_REGULATORY_PROTEIN_LUXR	CP000034.1.gene4477.p01|FEATURES|bacterial_regulatory_protein_LuxR|unclassified|bacterial_regulatory_protein_LuxR	deeparg			unclassified		33	108	NODE_210794_length_232_cov_3.158192	100
S11A_Sa	MDFA	Y08743.gene.p01|FEATURES|mdfA|multidrug|mdfA	deeparg			multidrug		236	312	NODE_211876_length_231_cov_8.096591	100
S11A_Sa	MEPA	gi:505177635:ref:WP_015364737.1:|FEATURES|mepA|multidrug|mepA	deeparg			multidrug		14	89	NODE_214205_length_230_cov_3.800000	96.1
S11A_Sa	ACRF	AAC76298.1|FEATURES|AcrF|multidrug|AcrF	deeparg			multidrug		905	980	NODE_214443_length_230_cov_3.257143	100
S11A_Sa	ACRF	AAC76298.1|FEATURES|AcrF|multidrug|AcrF	deeparg			multidrug		830	905	NODE_214486_length_230_cov_3.257143	98.7
S11A_Sa	PATA	NP_417544.5|FEATURES|patA|fluoroquinolone|patA	deeparg			fluoroquinolone		387	459	NODE_21704_length_439_cov_4.453125	100
S11A_Sa	MEXK	AAG07064.1|FEATURES|MexK|multidrug|MexK	deeparg			multidrug		387	461	NODE_217430_length_228_cov_7.687861	97.3
S11A_Sa	MEPA	gi:505177635:ref:WP_015364737.1:|FEATURES|mepA|multidrug|mepA	deeparg			multidrug		386	451	NODE_219721_length_227_cov_3.866279	100
S11A_Sa	PATA	NP_417544.5|FEATURES|patA|fluoroquinolone|patA	deeparg			fluoroquinolone		69	142	NODE_224372_length_224_cov_7.863905	98.6
S11A_Sa	MARR	gi:488397771:ref:WP_002467156.1:|FEATURES|marR|multidrug|marR	deeparg			multidrug		63	134	NODE_235473_length_218_cov_1.165644	100
S11A_Sa	ARNA	gi:446783025:ref:WP_000860281.1:|FEATURES|arnA|polymyxin|arnA	deeparg			polymyxin		196	266	NODE_236009_length_217_cov_4.296296	98.6
S11A_Sa	BACA	ZP_04677702|FEATURES|bacA|bacitracin|bacA	deeparg			bacitracin		172	242	NODE_237408_length_216_cov_5.310559	100
S11A_Sa	PORIN_OMPC	APB87301|FEATURES|porin_OmpC|beta-lactam|porin_OmpC	deeparg			beta-lactam		138	207	NODE_243549_length_212_cov_4.235669	98.6
S11A_Sa	MDTK	gi:545160133:ref:WP_021515043.1:|FEATURES|mdtK|multidrug|mdtK	deeparg			multidrug		196	264	NODE_245256_length_211_cov_3.044872	98.6
S11A_Sa	PATA	NP_417544.5|FEATURES|patA|fluoroquinolone|patA	deeparg			fluoroquinolone		144	212	NODE_247550_length_209_cov_6.785714	100
S11A_Sa	PATA	NP_417544.5|FEATURES|patA|fluoroquinolone|patA	deeparg			fluoroquinolone		1	57	NODE_249574_length_208_cov_3.640523	98.2
S11A_Sa	TETM	AAR29970|FEATURES|tetM|tetracycline|tetM	deeparg			tetracycline		430	498	NODE_250593_length_207_cov_5.625000	100
S11A_Sa	TETO	CAG30567|FEATURES|tetO|tetracycline|tetO	deeparg			tetracycline		1	117	NODE_2592_length_1197_cov_3.992995	100
S11A_Sa	MDTK	gi:447097718:ref:WP_001174974.1:|FEATURES|mdtK|multidrug|mdtK	deeparg			multidrug		345	457	NODE_26371_length_405_cov_2.171429	100
S11A_Sa	MDTO	YP_002415222|FEATURES|mdtO|multidrug|mdtO	deeparg			multidrug		530	662	NODE_27040_length_401_cov_1.921965	100
S11A_Sa	MACA	gi:983456720:ref:WP_060617235.1:|FEATURES|macA|MLS|macA	deeparg			MLS		115	245	NODE_27565_length_397_cov_6.666667	98.5
S11A_Sa	COB(I)ALAMIN_ADENOLSYLTRANSFERASE	gi:447201625:ref:WP_001278881.1:|FEATURES|cob(I)alamin_adenolsyltransferase|unclassified|cob(I)alamin_adenolsyltransferase	deeparg			unclassified		145	196	NODE_27830_length_396_cov_2.785924	100
S11A_Sa	MDTH	gi:324017431:gb:EGB86650.1:|FEATURES|mdtH|multidrug|mdtH	deeparg			multidrug		1	105	NODE_28836_length_390_cov_2.835821	99
S11A_Sa	EMRB	gi:487637495:ref:WP_001742122.1:|FEATURES|emrB|multidrug|emrB	deeparg			multidrug		433	512	NODE_29389_length_387_cov_2.575301	98.8
S11A_Sa	EVGS	AAC75429.1|FEATURES|evgS|multidrug|evgS	deeparg			multidrug		562	689	NODE_29548_length_386_cov_2.492447	97.7
S11A_Sa	ACRF	AAC76298.1|FEATURES|AcrF|multidrug|AcrF	deeparg			multidrug		263	389	NODE_30193_length_382_cov_4.055046	100
S11A_Sa	TETM	AAR29970|FEATURES|tetM|tetracycline|tetM	deeparg			tetracycline		567	639	NODE_31919_length_373_cov_5.078616	100
S11A_Sa	OQXB	YP_001693238|FEATURES|oqxB|multidrug|oqxB	deeparg			multidrug		897	1020	NODE_32285_length_372_cov_1.198738	98.4
S11A_Sa	MDTO	gi:323171508:gb:EFZ57154.1:|FEATURES|mdtO|multidrug|mdtO	deeparg			multidrug		75	196	NODE_32970_length_368_cov_4.856230	100
S11A_Sa	PATA	NP_417544.5|FEATURES|patA|fluoroquinolone|patA	deeparg			fluoroquinolone		255	375	NODE_33712_length_365_cov_2.451613	100
S11A_Sa	BACA	gi:486204699:ref:WP_001551672.1:|FEATURES|bacA|bacitracin|bacA	deeparg			bacitracin		65	182	NODE_35704_length_356_cov_3.156146	100
S11A_Sa	MDTL	gi:446008125:ref:WP_000085980.1:|FEATURES|mdtL|multidrug|mdtL	deeparg			multidrug		1	80	NODE_37014_length_350_cov_3.864407	100
S11A_Sa	APH(3')-IIA	WP_000572405.1|FEATURES|APH(3')-IIa|aminoglycoside|APH(3')-IIa	deeparg			aminoglycoside		74	189	NODE_37109_length_350_cov_2.254237	99.1
S11A_Sa	ACRD	YP_490697.1|FEATURES|acrD|aminoglycoside|acrD	deeparg			aminoglycoside		872	987	NODE_37504_length_348_cov_3.815700	100
S11A_Sa	EMRY	BAA11237.1|FEATURES|emrY|tetracycline|emrY	deeparg			tetracycline		367	480	NODE_38211_length_345_cov_3.268966	100
S11A_Sa	TOLC	ZP_04536687|FEATURES|TolC|multidrug|TolC	deeparg			multidrug		1	74	NODE_38229_length_345_cov_2.941379	98.6
S11A_Sa	TETA	gi:852042875:ref:WP_048267274.1:|FEATURES|tetA|tetracycline|tetA	deeparg			tetracycline		1	29	NODE_3846_length_956_cov_3.298557	100
S11A_Sa	MDTH	gi:928861875:ref:WP_053904212.1:|FEATURES|mdtH|multidrug|mdtH	deeparg			multidrug		188	300	NODE_39142_length_341_cov_4.318182	100
S11A_Sa	EMRA	gi:693073900:ref:WP_032237193.1:|FEATURES|emrA|multidrug|emrA	deeparg			multidrug		38	139	NODE_39642_length_339_cov_4.010563	100
S11A_Sa	MDTF	gi:803469184:ref:WP_046072900.1:|FEATURES|mdtF|multidrug|mdtF	deeparg			multidrug		679	791	NODE_39777_length_339_cov_1.338028	100
S11A_Sa	MDTD	gi:446053005:ref:WP_000130860.1:|FEATURES|mdtD|multidrug|mdtD	deeparg			multidrug		179	290	NODE_39982_length_338_cov_2.349823	100
S11A_Sa	YOJI	NP_416715.1|FEATURES|YojI|peptide|YojI	deeparg			peptide		1	49	NODE_41235_length_333_cov_2.733813	100
S11A_Sa	ESCHERICHIA_COLI_LAMB	BAB38442|FEATURES|Escherichia_coli_LamB|multidrug|Escherichia_coli_LamB	deeparg			multidrug		317	423	NODE_43811_length_323_cov_4.253731	100
S11A_Sa	TETQ	BAD46890|FEATURES|tetQ|tetracycline|tetQ	deeparg			tetracycline		15	119	NODE_45332_length_318_cov_1.798479	98.1
S11A_Sa	MGRB	NP_416340.1|FEATURES|mgrB|multidrug|mgrB	deeparg			multidrug		1	45	NODE_46443_length_314_cov_2.791506	97.8
S11A_Sa	TETA	gi:846280845:gb:AKN19377.1:|FEATURES|tetA|tetracycline|tetA	deeparg			tetracycline		1	73	NODE_46763_length_313_cov_2.577519	98.6
S11A_Sa	NORA	gi:896520548:ref:WP_049425590.1:|FEATURES|norA|multidrug|norA	deeparg			multidrug		59	161	NODE_47610_length_310_cov_2.980392	99
S11A_Sa	TETW	CAX85496|FEATURES|tetW|tetracycline|tetW	deeparg			tetracycline		329	429	NODE_49339_length_304_cov_4.196787	100
S11A_Sa	MACB	gi:545231548:ref:WP_021531156.1:|FEATURES|macB|MLS|macB	deeparg			MLS		536	635	NODE_49882_length_302_cov_6.923077	100
S11A_Sa	ACRF	AAC76298.1|FEATURES|AcrF|multidrug|AcrF	deeparg			multidrug		983	1034	NODE_50251_length_301_cov_5.333333	100
S11A_Sa	MSRA	ABA02367|FEATURES|msrA|MLS|msrA	deeparg			MLS		429	488	NODE_68627_length_286_cov_1.645022	100
S11A_Sa	MDTK	gi:486126563:ref:WP_001512792.1:|FEATURES|mdtK|multidrug|mdtK	deeparg			multidrug		1	196	NODE_7057_length_701_cov_6.495356	99.5
S11A_Sa	MDTE	gi:447004751:ref:WP_001082007.1:|FEATURES|mdtE|multidrug|mdtE	deeparg			multidrug		101	330	NODE_7257_length_693_cov_6.700627	100
S11A_Sa	TEM	NP_052129.1|FEATURES|TEM-116|beta-lactam|TEM	deeparg			beta-lactam		1	286	NODE_738_length_2604_cov_24.851707	100
S11A_Sa	blaTEM-116	blaTEM-116	resfinder		100	Amoxicillin, Ampicillin, Cephalothin, Piperacillin, Ticarcillin		684	1544	NODE_738_length_2604_cov_24.851707	100
S11A_Sa	blaTEM-116	broad-spectrum class A beta-lactamase TEM-116	amrfinderplus	BETA-LACTAM	100	BETA-LACTAM		684	1541	NODE_738_length_2604_cov_24.851707	100
S11A_Sa	ACRS	AAC76296.1|FEATURES|AcrS|multidrug|AcrS	deeparg			multidrug		1	182	NODE_7430_length_686_cov_4.678288	98.4
S11A_Sa	MDTF	gi:445947027:ref:WP_000024882.1:|FEATURES|mdtF|multidrug|mdtF	deeparg			multidrug		148	375	NODE_7466_length_685_cov_2.714286	100
S11A_Sa	ACRA	YP_002401592|FEATURES|acrA|multidrug|acrA	deeparg			multidrug		168	260	NODE_75481_length_283_cov_4.583333	100
S11A_Sa	CLASS_C	gi:501622858:ref:WP_012602900.1:|FEATURES|class_C|beta-lactam|class_C	deeparg			beta-lactam		1	221	NODE_7874_length_667_cov_9.044118	100
S11A_Sa	MDTD	gi:134034159:sp:Q0T353.2:MDTD_SHIF8|FEATURES|mdtD|multidrug|mdtD	deeparg			multidrug		90	182	NODE_79218_length_282_cov_2.511013	100
S11A_Sa	EMRR	NP_417169.1|FEATURES|emrR|fluoroquinolone|emrR	deeparg			fluoroquinolone		87	176	NODE_8203_length_655_cov_2.850000	100
S11A_Sa	EMRK	gi:485667622:ref:WP_001308821.1:|FEATURES|emrK|multidrug|emrK	deeparg			multidrug		16	232	NODE_8266_length_653_cov_3.269231	100
S11A_Sa	MDTF	gi:727763004:ref:WP_033868126.1:|FEATURES|mdtF|multidrug|mdtF	deeparg			multidrug		376	585	NODE_8856_length_631_cov_4.618056	100
S11A_Sa	MACB	gi:485866062:ref:WP_001464282.1:|FEATURES|macB|MLS|macB	deeparg			MLS		1	160	NODE_9741_length_604_cov_3.606557	100
S11A_St	ACRD	YP_490697.1|FEATURES|acrD|aminoglycoside|acrD	deeparg			aminoglycoside		575	662	NODE_10778_length_264_cov_1.818182	98.9
S11A_St	ACRF	AAC76298.1|FEATURES|AcrF|multidrug|AcrF	deeparg			multidrug		630	716	NODE_10999_length_264_cov_0.909091	98.9
S11A_St	TETO	gi:226044:prf::1408188A|FEATURES|tetO|tetracycline|tetO	deeparg			tetracycline		591	639	NODE_11869_length_261_cov_1.349515	100
S11A_St	DNA-BINDING_TRANSCRIPTIONAL_REGULATOR_GADX	gi:447113814:ref:WP_001191070.1:|FEATURES|DNA-binding_transcriptional_regulator_gadX|unclassified|DNA-binding_transcriptional_regulator_gadX	deeparg			unclassified		143	225	NODE_15572_length_250_cov_0.974359	100
S11A_St	ERM(TR)	AF002716.gene.p01|FEATURES|erm(TR)|MLS|erm(TR)	deeparg			MLS		119	200	NODE_16282_length_248_cov_0.984456	100
S11A_St	MDTF	gi:693120879:ref:WP_032269897.1:|FEATURES|mdtF|multidrug|mdtF	deeparg			multidrug		775	856	NODE_16725_length_247_cov_0.833333	100
S11A_St	TETM	AAR29970|FEATURES|tetM|tetracycline|tetM	deeparg			tetracycline		319	399	NODE_17432_length_244_cov_1.793651	97.5
S11A_St	MDTL	B7NF27|FEATURES|mdtL|multidrug|mdtL	deeparg			multidrug		187	266	NODE_18090_length_242_cov_1.224599	97.5
S11A_St	TETM	AAR29970|FEATURES|tetM|tetracycline|tetM	deeparg			tetracycline		411	589	NODE_1900_length_539_cov_2.353306	100
S11A_St	TETO	ZP_03223548|FEATURES|tetO|tetracycline|tetO	deeparg			tetracycline		1	277	NODE_879_length_1143_cov_2.948529	99.6
S11M_Sa	TETO	ZP_03624201|FEATURES|tetO|tetracycline|tetO	deeparg			tetracycline		203	430	NODE_21773_length_686_cov_7.266244	100
S11M_Sa	TETH	Y15510.gene.p01|FEATURES|tetH|tetracycline|tetH	deeparg			tetracycline		120	308	NODE_26297_length_568_cov_2.198830	98.9
S11M_Sa	TETO	gi:254621970:gb:ACT76127.1:|FEATURES|tetO|tetracycline|tetO	deeparg			tetracycline		1	219	NODE_2708_length_4736_cov_20.418500	99.5
S11M_Sa	SUL2	gi:499589343:ref:WP_011270126.1:|FEATURES|sul2|sulfonamide|sul2	deeparg			sulfonamide		180	268	NODE_64346_length_269_cov_1.775701	100
S11M_Sa	TETQ	BAD46890|FEATURES|tetQ|tetracycline|tetQ	deeparg			tetracycline		315	402	NODE_65105_length_268_cov_1.408451	98.9
S11M_Sa	EMRY	BAA11237.1|FEATURES|emrY|tetracycline|emrY	deeparg			tetracycline		124	210	NODE_67435_length_265_cov_0.904762	98.9
S11M_Sa	BAES	BAA15934.1|FEATURES|baeS|multidrug|baeS	deeparg			multidrug		346	431	NODE_70497_length_260_cov_1.853659	95.3
S11M_Sa	NORA	YP_187949|FEATURES|norA|multidrug|norA	deeparg			multidrug		1	74	NODE_81391_length_242_cov_1.016043	100
S11M_Sa	ARNA	gi:446783057:ref:WP_000860313.1:|FEATURES|arnA|polymyxin|arnA	deeparg			polymyxin		364	434	NODE_95843_length_213_cov_1.803797	100
S11M_St	TETW	AJ222769.gene.p01|FEATURES|tetW|tetracycline|tetW	deeparg			tetracycline		1	599	NODE_15921_length_2292_cov_117.227537	100
S11M_St	tet(W)	tetracycline resistance ribosomal protection protein Tet(W)	amrfinderplus	TETRACYCLINE	93.74	TETRACYCLINE		2	1798	NODE_15921_length_2292_cov_117.227537	100
S11M_St	TET44	FN594949.1.gene24.p01|FEATURES|tet44|tetracycline|tet44	deeparg			tetracycline		446	631	NODE_160241_length_559_cov_1.507937	98.4
S11M_St	TETM	AAR29970|FEATURES|tetM|tetracycline|tetM	deeparg			tetracycline		407	546	NODE_264799_length_421_cov_2.595628	100
S11M_St	TET40	ACI02010|FEATURES|tet40|tetracycline|tet40	deeparg			tetracycline		285	406	NODE_310454_length_379_cov_0.990741	99.2
S11M_St	TETM	AAR29970|FEATURES|tetM|tetracycline|tetM	deeparg			tetracycline		152	276	NODE_312901_length_377_cov_1.080745	100
S11M_St	TETM	AAR29970|FEATURES|tetM|tetracycline|tetM	deeparg			tetracycline		20	106	NODE_557380_length_263_cov_1.826923	100
S11M_St	TETW	gi:1028100289:ref:WP_063856424.1:|FEATURES|tetW|tetracycline|tetW	deeparg			tetracycline		582	639	NODE_604891_length_254_cov_97.522613	100
S11M_St	TETW	CAX85496|FEATURES|tetW|tetracycline|tetW	deeparg			tetracycline		582	639	NODE_60912_length_972_cov_5.356598	100
S11M_St	TET44	FN594949.1.gene24.p01|FEATURES|tet44|tetracycline|tet44	deeparg			tetracycline		50	124	NODE_759913_length_227_cov_0.877907	100
S12M_Sa	NORA	gi:516233382:ref:WP_017637345.1:|FEATURES|norA|multidrug|norA	deeparg			multidrug		1	386	NODE_1075_length_13193_cov_6.062947	100
S12M_Sa	TETB(60)	ANZ79241.1|FEATURES|tetB(60)|tetracycline|tetB(60)	deeparg			tetracycline		1	579	NODE_10_length_168855_cov_21.856102	97.4
S12M_Sa	tetB(60)	tetracycline efflux ABC transporter Tet(60) subunit B	amrfinderplus	TETRACYCLINE	100	TETRACYCLINE		70887	72623	NODE_10_length_168855_cov_21.856102	97.41
S12M_Sa	TETM	BAB82500|FEATURES|tetM|tetracycline|tetM	deeparg			tetracycline		261	431	NODE_118909_length_517_cov_2.341991	100
S12M_Sa	BACA	ZP_04677702|FEATURES|bacA|bacitracin|bacA	deeparg			bacitracin		1	62	NODE_120174_length_514_cov_1.250545	98.4
S12M_Sa	TETW	gi:168258996:gb:ACA23181.1:|FEATURES|tetW|tetracycline|tetW	deeparg			tetracycline		69	227	NODE_134594_length_478_cov_2.900709	100
S12M_Sa	arsR	As(III)-sensing metalloregulatory transcriptional repressor ArsR	amrfinderplus	ARSENIC	100	ARSENIC		55	366	NODE_136525_length_474_cov_2.004773	98.08
S12M_Sa	MARR	gi:657290285:ref:WP_029377736.1:|FEATURES|marR|multidrug|marR	deeparg			multidrug		100	147	NODE_140375_length_466_cov_1.569343	100
S12M_Sa	TETW	ACA23187|FEATURES|tetW|tetracycline|tetW	deeparg			tetracycline		1	62	NODE_14346_length_2137_cov_5.402978	100
S12M_Sa	TETW	ABC18245|FEATURES|tetW|tetracycline|tetW	deeparg			tetracycline		315	454	NODE_164030_length_421_cov_5.133880	99.3
S12M_Sa	blaI	penicillinase repressor BlaI	amrfinderplus	BETA-LACTAM	100	BETA-LACTAM		78	455	NODE_18584_length_1805_cov_3.550286	99.21
S12M_Sa	CLASS_A	ZP_03614478|FEATURES|class_A|beta-lactam|class_A	deeparg			beta-lactam		1	281	NODE_18756_length_1793_cov_4.717491	98.2
S12M_Sa	blaZ	blaZ	resfinder		100	Amoxicillin, Ampicillin, Penicillin, Piperacillin		425	1270	NODE_18756_length_1793_cov_4.717491	99.29
S12M_Sa	blaZ	penicillin-hydrolyzing class A beta-lactamase BlaZ	amrfinderplus	BETA-LACTAM	100	BETA-LACTAM		428	1270	NODE_18756_length_1793_cov_4.717491	98.22
S12M_Sa	TETO	ZP_03223548|FEATURES|tetO|tetracycline|tetO	deeparg			tetracycline		1	314	NODE_19478_length_1750_cov_3.388201	99.4
S12M_Sa	TETW	ACA23187|FEATURES|tetW|tetracycline|tetW	deeparg			tetracycline		183	301	NODE_208332_length_358_cov_2.438944	100
S12M_Sa	MEPA	gi:505177635:ref:WP_015364737.1:|FEATURES|mepA|multidrug|mepA	deeparg			multidrug		317	435	NODE_208960_length_357_cov_3.966887	100
S12M_Sa	TET32	ABV82118|FEATURES|tet32|tetracycline|tet32	deeparg			tetracycline		14	560	NODE_21584_length_1636_cov_3.204934	98.4
S12M_Sa	BACA	YP_302125|FEATURES|bacA|bacitracin|bacA	deeparg			bacitracin		26	138	NODE_223994_length_341_cov_1.087413	95.6
S12M_Sa	OMPR	gi:495580926:ref:WP_008305505.1:|FEATURES|ompR|multidrug|ompR	deeparg			multidrug		5	115	NODE_229107_length_335_cov_2.675000	98.2
S12M_Sa	OMPR	gi:495580926:ref:WP_008305505.1:|FEATURES|ompR|multidrug|ompR	deeparg			multidrug		101	209	NODE_235176_length_329_cov_1.332117	97.2
S12M_Sa	BACA	ZP_04060511|FEATURES|bacA|bacitracin|bacA	deeparg			bacitracin		1	34	NODE_236064_length_328_cov_1.406593	100
S12M_Sa	NORA	gi:827010223:ref:WP_047172736.1:|FEATURES|norA|multidrug|norA	deeparg			multidrug		115	219	NODE_244132_length_319_cov_3.238636	100
S12M_Sa	PENA	U58210.1.gene4.p01|FEATURES|penA|beta-lactam|penA	deeparg			beta-lactam		424	525	NODE_254170_length_309_cov_5.984252	97.1
S12M_Sa	PENA	AAA25465|FEATURES|penA|beta-lactam|penA	deeparg			beta-lactam		468	567	NODE_264095_length_300_cov_1.938776	99
S12M_Sa	BACA	ZP_03612802|FEATURES|bacA|bacitracin|bacA	deeparg			bacitracin		201	290	NODE_277888_length_289_cov_3.247863	97.8
S12M_Sa	TETM	AAR29970|FEATURES|tetM|tetracycline|tetM	deeparg			tetracycline		320	639	NODE_28075_length_1376_cov_2.838759	100
S12M_Sa	MEXT	gi:490841007:ref:WP_004703082.1:|FEATURES|mexT|multidrug|mexT	deeparg			multidrug		106	198	NODE_300473_length_281_cov_2.522124	95.7
S12M_Sa	TETM	BAB82500|FEATURES|tetM|tetracycline|tetM	deeparg			tetracycline		472	644	NODE_31944_length_1264_cov_3.141439	97.2
S12M_Sa	MEPA	gi:505177635:ref:WP_015364737.1:|FEATURES|mepA|multidrug|mepA	deeparg			multidrug		1	47	NODE_3249_length_5818_cov_5.626410	100
S12M_Sa	CAMP-REGULATORY_PROTEIN	gi:490367208:ref:WP_004246872.1:|FEATURES|cAMP-regulatory_protein|unclassified|cAMP-regulatory_protein	deeparg			unclassified		163	210	NODE_340684_length_270_cov_4.418605	95.8
S12M_Sa	TETM	NC_002758.1120355.p01|FEATURES|tetM|tetracycline|tetM	deeparg			tetracycline		170	258	NODE_349117_length_268_cov_2.070423	100
S12M_Sa	TET(K)	YP_003283625.1|FEATURES|tet(K)|tetracycline|tet(K)	deeparg			tetracycline		304	459	NODE_35211_length_1181_cov_3.233570	100
S12M_Sa	RPOB2	BAD59497.1|FEATURES|rpoB2|multidrug|rpoB2	deeparg			multidrug		1040	1123	NODE_362448_length_265_cov_1.800000	95.2
S12M_Sa	CFXA2	AF118110.1.gene1.p01|FEATURES|CfxA2|beta-lactam|CfxA2	deeparg			beta-lactam		152	238	NODE_375249_length_262_cov_1.835749	100
S12M_Sa	LSAC	AEA37904.1|FEATURES|lsaC|MLS|lsaC	deeparg			MLS		1	69	NODE_375568_length_262_cov_1.565217	97.1
S12M_Sa	MDTK	gi:488158065:ref:WP_002229273.1:|FEATURES|mdtK|multidrug|mdtK	deeparg			multidrug		1	459	NODE_380_length_27052_cov_48.869874	98.3
S12M_Sa	norM	sodium-coupled multidrug efflux MATE transporter NorM	amrfinderplus	EFFLUX	100	EFFLUX		16544	17920	NODE_380_length_27052_cov_48.869874	95.64
S12M_Sa	TETQ	Z21523.gene.p01|FEATURES|tetQ|tetracycline|tetQ	deeparg			tetracycline		142	433	NODE_38510_length_1112_cov_2.937559	100
S12M_Sa	RLMA(II)	AJD73064.1|FEATURES|RlmA(II)|MLS|RlmA(II)	deeparg			MLS		248	281	NODE_399062_length_256_cov_3.074627	97.1
S12M_Sa	SUL2	gi:490108656:ref:WP_004009399.1:|FEATURES|sul2|sulfonamide|sul2	deeparg			sulfonamide		2	86	NODE_399732_length_256_cov_1.890547	100
S12M_Sa	RMTG	JX486113.1.gene1.p01|FEATURES|rmtG|aminoglycoside|rmtG	deeparg			aminoglycoside		164	243	NODE_446664_length_244_cov_2.010582	95
S12M_Sa	BACA	ZP_03612802|FEATURES|bacA|bacitracin|bacA	deeparg			bacitracin		122	201	NODE_454956_length_242_cov_1.524064	98.8
S12M_Sa	MEXF	gi:489303418:ref:WP_003210869.1:|FEATURES|mexF|multidrug|mexF	deeparg			multidrug		409	486	NODE_477735_length_236_cov_1.049724	98.7
S12M_Sa	BACA	ZP_04677702|FEATURES|bacA|bacitracin|bacA	deeparg			bacitracin		68	144	NODE_487647_length_233_cov_2.033708	100
S12M_Sa	PENA	U58210.1.gene4.p01|FEATURES|penA|beta-lactam|penA	deeparg			beta-lactam		565	638	NODE_516835_length_225_cov_1.117647	100
S12M_Sa	BACA	ZP_03612802|FEATURES|bacA|bacitracin|bacA	deeparg			bacitracin		14	86	NODE_528239_length_221_cov_2.289157	97.3
S12M_Sa	NORA	gi:755009796:ref:WP_042363132.1:|FEATURES|norA|multidrug|norA	deeparg			multidrug		297	367	NODE_547925_length_215_cov_1.781250	100
S12M_Sa	MARR	gi:516234437:ref:WP_017638400.1:|FEATURES|marR|multidrug|marR	deeparg			multidrug		1	290	NODE_550_length_20985_cov_6.713569	96.9
S12M_Sa	MDTG	ZP_04525131|FEATURES|mdtG|multidrug|mdtG	deeparg			multidrug		224	292	NODE_567547_length_209_cov_1.233766	97.1
S12M_Sa	MACB	AAV85982.1|FEATURES|macB|MLS|macB	deeparg			MLS		526	561	NODE_587501_length_111_cov_27.982143	97.2
S12M_Sa	TET(K)	YP_003283625.1|FEATURES|tet(K)|tetracycline|tet(K)	deeparg			tetracycline		1	201	NODE_58988_length_829_cov_4.050388	99.5
S12M_Sa	CAT_CHLORAMPHENICOL_ACETYLTRANSFERASE	M90091.1.gene2.p01|FEATURES|cat_chloramphenicol_acetyltransferase|phenicol|cat_chloramphenicol_acetyltransferase	deeparg			phenicol		1	87	NODE_60521_length_815_cov_3.280263	100
S12M_Sa	CHLORAMPHENICOL_EXPORTER	AF024666.2.gene33.p01|FEATURES|chloramphenicol_exporter|phenicol|chloramphenicol_exporter	deeparg			phenicol		1	391	NODE_6175_length_3721_cov_6.343699	100
S12M_Sa	cmx	cmx	resfinder		100	Chloramphenicol		481	1656	NODE_6175_length_3721_cov_6.343699	99.91
S12M_Sa	cmx	chloramphenicol efflux MFS transporter Cmx	amrfinderplus	CHLORAMPHENICOL	100	PHENICOL		481	1653	NODE_6175_length_3721_cov_6.343699	100
S12M_Sa	TET32	ABV82120|FEATURES|tet32|tetracycline|tet32	deeparg			tetracycline		560	639	NODE_63245_length_791_cov_2.596467	98.8
S12M_Sa	TETM	gi:294769543:gb:ADF36620.1:|FEATURES|tetM|tetracycline|tetM	deeparg			tetracycline		1	90	NODE_6331_length_3660_cov_3.119556	97.8
S12M_Sa	TETW	gi:1028100289:ref:WP_063856424.1:|FEATURES|tetW|tetracycline|tetW	deeparg			tetracycline		512	639	NODE_63673_length_787_cov_3.624317	100
S12M_Sa	MEPA	gi:488374619:ref:WP_002444004.1:|FEATURES|mepA|multidrug|mepA	deeparg			multidrug		1	189	NODE_75127_length_701_cov_3.800310	100
S12M_Sa	TETQ	Q52360|FEATURES|tetQ|tetracycline|tetQ	deeparg			tetracycline		413	620	NODE_88190_length_628_cov_2.799302	97.1
S12M_St	TET44	FN594949.1.gene24.p01|FEATURES|tet44|tetracycline|tet44	deeparg			tetracycline		1	640	NODE_10061_length_4001_cov_15.091232	99.1
S12M_St	tet(44)	tet(44)	resfinder		100	Doxycycline, Tetracycline, Minocycline		361	2283	NODE_10061_length_4001_cov_15.091232	98.6
S12M_St	tet(44)	tetracycline resistance ribosomal protection protein Tet(44)	amrfinderplus	TETRACYCLINE	100	TETRACYCLINE		361	2280	NODE_10061_length_4001_cov_15.091232	99.06
S12M_St	rmtG	rmtG	resfinder		99.8742	Amikacin, Gentamicin, Tobramycin, Arbekacin		1002	1796	NODE_10188_length_3961_cov_5.222222	95.6
S12M_St	TETW	YP_594556|FEATURES|tetW|tetracycline|tetW	deeparg			tetracycline		66	277	NODE_121031_length_638_cov_9.535163	98.6
S12M_St	AADE	gi:486458841:gb:EOE03251.1:|FEATURES|aadE|aminoglycoside|aadE	deeparg			aminoglycoside		1	69	NODE_144981_length_569_cov_32.449416	98.6
S12M_St	VANG	gi:752682279:ref:WP_041330231.1:|FEATURES|vanG|glycopeptide|vanG	deeparg			glycopeptide		13	178	NODE_177846_length_501_cov_2.385650	99.4
S12M_St	ERMB	gi:488250641:ref:WP_002321849.1:|FEATURES|ermB|MLS|ermB	deeparg			MLS		132	245	NODE_188505_length_483_cov_2.184579	100
S12M_St	LNUB	AAL05554|FEATURES|lnuB|MLS|lnuB	deeparg			MLS		1	123	NODE_238040_length_416_cov_1.578947	100
S12M_St	KDPE	NP_415222.1|FEATURES|kdpE|aminoglycoside|kdpE	deeparg			aminoglycoside		2	135	NODE_248293_length_404_cov_1.633238	99.3
S12M_St	TETW	AAL09826|FEATURES|tetW|tetracycline|tetW	deeparg			tetracycline		1	99	NODE_265342_length_385_cov_53.957576	98
S12M_St	LSAE	AFU35065.1|FEATURES|lsaE|MLS|lsaE	deeparg			MLS		353	478	NODE_272497_length_378_cov_2.058824	100
S12M_St	TET32	ABV82120|FEATURES|tet32|tetracycline|tet32	deeparg			tetracycline		1	639	NODE_283_length_53874_cov_21.303517	100
S12M_St	tet(32)	tet(32)	resfinder		100	Doxycycline, Tetracycline, Minocycline		767	2686	NODE_283_length_53874_cov_21.303517	100
S12M_St	tet(32)	tetracycline resistance ribosomal protection protein Tet(32)	amrfinderplus	TETRACYCLINE	100	TETRACYCLINE		770	2686	NODE_283_length_53874_cov_21.303517	100
S12M_St	tet(W)	tetracycline resistance ribosomal protection protein Tet(W)	amrfinderplus	TETRACYCLINE	91.08	TETRACYCLINE		1	1746	NODE_28911_length_1747_cov_592.447991	99.66
S12M_St	TETW	AJ222769.gene.p01|FEATURES|tetW|tetracycline|tetW	deeparg			tetracycline		18	599	NODE_28911_length_1747_cov_592.447991	99.7
S12M_St	VANW	gi:672937864:gb:AIK22068.1:|FEATURES|vanW|glycopeptide|vanW	deeparg			glycopeptide		165	281	NODE_289988_length_362_cov_1.045603	98.3
S12M_St	AADE	NC_006663.1.orf0.gene.p01|FEATURES|aadE|aminoglycoside|aadE	deeparg			aminoglycoside		1	279	NODE_3286_length_9804_cov_13.177967	99.6
S12M_St	ant(6)-Ia	ant(6)-Ia	resfinder		100	Streptomycin		435	1343	NODE_3286_length_9804_cov_13.177967	100
S12M_St	ant(6)-Ia	aminoglycoside nucleotidyltransferase ANT(6)-Ia	amrfinderplus	STREPTOMYCIN	100	AMINOGLYCOSIDE		438	1343	NODE_3286_length_9804_cov_13.177967	100
S12M_St	CFXA6	ACT97371.1|FEATURES|CfxA6|beta-lactam|CfxA6	deeparg			beta-lactam		238	331	NODE_343196_length_318_cov_1.205323	98.9
S12M_St	TET40	ACI02010|FEATURES|tet40|tetracycline|tet40	deeparg			tetracycline		1	406	NODE_37783_length_1438_cov_2.694143	98.3
S12M_St	tet(40)	tet(40)	resfinder		100	Doxycycline, Tetracycline		114	1334	NODE_37783_length_1438_cov_2.694143	99.43
S12M_St	tet(40)	tetracycline efflux MFS transporter Tet(40)	amrfinderplus	TETRACYCLINE	100	TETRACYCLINE		117	1334	NODE_37783_length_1438_cov_2.694143	98.52
S12M_St	TETW	ABN80187|FEATURES|tetW|tetracycline|tetW	deeparg			tetracycline		1	35	NODE_37847_length_1436_cov_163.233888	100
S12M_St	LNUC	AAY32951.1|FEATURES|lnuC|MLS|lnuC	deeparg			MLS		1	164	NODE_39593_length_1389_cov_3.149925	98.2
S12M_St	lnu(C)	lnu(C)	resfinder		100	Lincomycin		128	622	NODE_39593_length_1389_cov_3.149925	99.19
S12M_St	lnu(C)	lincosamide nucleotidyltransferase Lnu(C)	amrfinderplus	LINCOSAMIDE	100	LINCOSAMIDE		131	622	NODE_39593_length_1389_cov_3.149925	98.17
S12M_St	TETM	gi:658130997:emb:CDO19407.1:|FEATURES|tetM|tetracycline|tetM	deeparg			tetracycline		287	369	NODE_399102_length_282_cov_2.083700	100
S12M_St	VANTG	ABA71733.1|FEATURES|vanTG|glycopeptide|vanTG	deeparg			glycopeptide		239	300	NODE_400531_length_282_cov_0.986784	100
S12M_St	TETQ	BAD46890|FEATURES|tetQ|tetracycline|tetQ	deeparg			tetracycline		1	657	NODE_409_length_42178_cov_20.002920	99.8
S12M_St	tet(Q)	tet(Q)	resfinder		100	Doxycycline, Tetracycline, Minocycline		7022	8947	NODE_409_length_42178_cov_20.002920	99.84
S12M_St	tet(Q)	tetracycline resistance ribosomal protection protein Tet(Q)	amrfinderplus	TETRACYCLINE	100	TETRACYCLINE		7022	8944	NODE_409_length_42178_cov_20.002920	99.53
S12M_St	CATS	X74948.gene.p01|FEATURES|catS|phenicol|catS	deeparg			phenicol		1	72	NODE_415700_length_276_cov_3.009050	97.2
S12M_St	VANTG	ABA71733.1|FEATURES|vanTG|glycopeptide|vanTG	deeparg			glycopeptide		673	712	NODE_440668_length_269_cov_1.957944	100
S12M_St	TETA	ZP_02863325|FEATURES|tetA|tetracycline|tetA	deeparg			tetracycline		73	408	NODE_44505_length_1275_cov_3.089344	100
S12M_St	AADE	ZP_04556181|FEATURES|aadE|aminoglycoside|aadE	deeparg			aminoglycoside		1	288	NODE_47775_length_1211_cov_10.449827	100
S12M_St	ant(6)-Ia	ant(6)-Ia	resfinder		100	Streptomycin		157	1023	NODE_47775_length_1211_cov_10.449827	100
S12M_St	aadE	aminoglycoside 6-adenylyltransferase AadE	amrfinderplus	STREPTOMYCIN	100	AMINOGLYCOSIDE		157	1020	NODE_47775_length_1211_cov_10.449827	100
S12M_St	UGD	AAC75089.1|FEATURES|ugd|peptide|ugd	deeparg			peptide		7	91	NODE_493567_length_256_cov_1.890547	100
S12M_St	GADW	ANK04027.1|FEATURES|gadW|multidrug|gadW	deeparg			multidrug		138	221	NODE_500390_length_255_cov_0.950000	100
S12M_St	TETW	ABN80187|FEATURES|tetW|tetracycline|tetW	deeparg			tetracycline		582	639	NODE_51_length_128982_cov_33.458151	100
S12M_St	LSAE	AFU35065.1|FEATURES|lsaE|MLS|lsaE	deeparg			MLS		1	65	NODE_526826_length_248_cov_1.461140	100
S12M_St	LNUB	AF110130.1.orf0.gene.p01|FEATURES|lnuB|MLS|lnuB	deeparg			MLS		123	200	NODE_568395_length_238_cov_1.038251	100
S12M_St	MDTP	gi:487376515:ref:WP_001649600.1:|FEATURES|mdtP|multidrug|mdtP	deeparg			multidrug		35	107	NODE_627950_length_222_cov_1.706587	100
S12M_St	EMRD	ZP_02901431|FEATURES|emrD|multidrug|emrD	deeparg			multidrug		11	83	NODE_631101_length_221_cov_2.289157	100
S12M_St	EMRD	ZP_02901431|FEATURES|emrD|multidrug|emrD	deeparg			multidrug		106	178	NODE_638682_length_219_cov_2.170732	100
S12M_St	ACRD	YP_490697.1|FEATURES|acrD|aminoglycoside|acrD	deeparg			aminoglycoside		85	156	NODE_652083_length_216_cov_1.136646	100
S12M_St	CATD	AF226276.1.gene3.p01|FEATURES|catD|phenicol|catD	deeparg			phenicol		1	207	NODE_6634_length_5608_cov_8.121916	100
S12M_St	catP	catP	resfinder		100	Chloramphenicol		2206	2829	NODE_6634_length_5608_cov_8.121916	100
S12M_St	catP	type A-11 chloramphenicol O-acetyltransferase CatP	amrfinderplus	CHLORAMPHENICOL	100	PHENICOL		2209	2829	NODE_6634_length_5608_cov_8.121916	100
S12M_St	CAT_CHLORAMPHENICOL_ACETYLTRANSFERASE	YP_001144149|FEATURES|cat_chloramphenicol_acetyltransferase|phenicol|cat_chloramphenicol_acetyltransferase	deeparg			phenicol		1	208	NODE_6690_length_5571_cov_4.861313	100
S12M_St	cat	cat	resfinder		100	Chloramphenicol		2947	3570	NODE_6690_length_5571_cov_4.861313	96.96
S12M_St	catA13	type A-13 chloramphenicol O-acetyltransferase	amrfinderplus	CHLORAMPHENICOL	100	PHENICOL		2950	3570	NODE_6690_length_5571_cov_4.861313	100
S12M_St	MDTP	gi:487376515:ref:WP_001649600.1:|FEATURES|mdtP|multidrug|mdtP	deeparg			multidrug		384	452	NODE_670343_length_211_cov_1.217949	100
S12M_St	TETW	gi:1028100289:ref:WP_063856424.1:|FEATURES|tetW|tetracycline|tetW	deeparg			tetracycline		582	634	NODE_692870_length_161_cov_463.311321	100
S12M_St	SAT-4	AAB53445.1|FEATURES|SAT-4|nucleoside|SAT-4	deeparg			nucleoside		129	169	NODE_696835_length_126_cov_57.295775	100
S12M_St	TETW	ACA23187|FEATURES|tetW|tetracycline|tetW	deeparg			tetracycline		1	32	NODE_698137_length_116_cov_321.918033	100
S12M_St	TETW	ACA23187|FEATURES|tetW|tetracycline|tetW	deeparg			tetracycline		1	32	NODE_701217_length_105_cov_14.680000	100
S12M_St	rmtF	rmtF	resfinder		97.9487	Amikacin, Gentamicin, Tobramycin		1	764	NODE_7073_length_5326_cov_8.481882	97.91
S12M_St	RMTF	JQ808129.1.gene2.p01|FEATURES|rmtF|aminoglycoside|rmtF	deeparg			aminoglycoside		1	254	NODE_7073_length_5326_cov_8.481882	99.2
S12M_St	rmtF	RmtF family 16S rRNA (guanine(1405)-N(7))-methyltransferase	amrfinderplus	AMINOGLYCOSIDE	98.07	AMINOGLYCOSIDE		3	764	NODE_7073_length_5326_cov_8.481882	99.61
S12M_St	APH(3''')-III	CAA67773|FEATURES|aph(3''')-III|aminoglycoside|aph(3''')-III	deeparg			aminoglycoside		3	264	NODE_74396_length_889_cov_104.312950	100
S12M_St	aph(3')-III	aph(3')-III	resfinder		99.3711	Kanamycin, Amikacin, Neomycin, Butirosin, Isepamicin, Lividomycin, Paromomycin, Ribostamycin		100	889	NODE_74396_length_889_cov_104.312950	100
S12M_St	aph(3')-IIIa	aminoglycoside O-phosphotransferase APH(3')-IIIa	amrfinderplus	AMIKACIN/KANAMYCIN	99.24	AMINOGLYCOSIDE		103	888	NODE_74396_length_889_cov_104.312950	100
S12M_St	TETO	P72533|FEATURES|tetO|tetracycline|tetO	deeparg			tetracycline		1	639	NODE_7566_length_5026_cov_21.962985	99.7
S12M_St	tet(O)	tet(O)	resfinder		100	Doxycycline, Tetracycline, Minocycline		405	2324	NODE_7566_length_5026_cov_21.962985	99.74
S12M_St	tet(O)	tetracycline resistance ribosomal protection protein Tet(O)	amrfinderplus	TETRACYCLINE	100	TETRACYCLINE		405	2321	NODE_7566_length_5026_cov_21.962985	99.84
S12M_St	CFXA6	ACT97371.1|FEATURES|CfxA6|beta-lactam|CfxA6	deeparg			beta-lactam		9	255	NODE_88732_length_788_cov_4.248295	95.6
S13M_Sa	RPOB2	BAD59497.1|FEATURES|rpoB2|multidrug|rpoB2	deeparg			multidrug		762	863	NODE_101606_length_310_cov_1.388235	98
S13M_Sa	CHLORAMPHENICOL_EXPORTER	gi:2708772:gb:AAB96371.1:|FEATURES|chloramphenicol_exporter|phenicol|chloramphenicol_exporter	deeparg			phenicol		281	378	NODE_109432_length_298_cov_1.172840	100
S13M_Sa	MDTB	CP001918.1.gene3440.p01|FEATURES|mdtB|multidrug|mdtB	deeparg			multidrug		916	1010	NODE_118957_length_288_cov_1.630901	97.9
S13M_Sa	CLASS_A	NC_005127.2610354.p01|FEATURES|class_A|beta-lactam|class_A	deeparg			beta-lactam		29	120	NODE_140336_length_278_cov_0.852018	100
S13M_Sa	BACA	NP_764009|FEATURES|bacA|bacitracin|bacA	deeparg			bacitracin		148	238	NODE_147048_length_276_cov_0.859729	100
S13M_Sa	STREPTOMYCIN_RESISTANCE_PROTEIN	P12055|FEATURES|streptomycin_resistance_protein|aminoglycoside|streptomycin_resistance_protein	deeparg			aminoglycoside		1	47	NODE_156171_length_273_cov_1.307339	100
S13M_Sa	TETO	ZP_03624201|FEATURES|tetO|tetracycline|tetO	deeparg			tetracycline		269	356	NODE_179273_length_266_cov_1.800948	100
S13M_Sa	TET(K)	YP_003283625.1|FEATURES|tet(K)|tetracycline|tet(K)	deeparg			tetracycline		235	320	NODE_195166_length_262_cov_1.376812	100
S13M_Sa	APH(6)-I	CAQ86961|FEATURES|aph(6)-I|aminoglycoside|aph(6)-I	deeparg			aminoglycoside		1	281	NODE_2019_length_2576_cov_6.313368	99.6
S13M_Sa	aph(6)-Id	aph(6)-Id	resfinder		100	Streptomycin		845	1681	NODE_2019_length_2576_cov_6.313368	99.88
S13M_Sa	aph(6)-Id	aminoglycoside O-phosphotransferase APH(6)-Id	amrfinderplus	STREPTOMYCIN	100	AMINOGLYCOSIDE		848	1681	NODE_2019_length_2576_cov_6.313368	100
S13M_Sa	aph(3'')-Ib	aph(3'')-Ib	resfinder		99.8756	Streptomycin		1681	2483	NODE_2019_length_2576_cov_6.313368	99.88
S13M_Sa	aph(3'')-Ib	aph(3'')-Ib	resfinder		100	Streptomycin		1681	2484	NODE_2019_length_2576_cov_6.313368	99.75
S13M_Sa	aph(3'')-Ib	aminoglycoside O-phosphotransferase APH(3'')-Ib	amrfinderplus	STREPTOMYCIN	100	AMINOGLYCOSIDE		1684	2484	NODE_2019_length_2576_cov_6.313368	100
S13M_Sa	ERMX	gi:695257004:ref:WP_032488331.1:|FEATURES|ermX|MLS|ermX	deeparg			MLS		1	46	NODE_206574_length_259_cov_1.397059	100
S13M_Sa	TETA	gi:636673301:gb:AIA14492.1:|FEATURES|tetA|tetracycline|tetA	deeparg			tetracycline		279	362	NODE_220419_length_255_cov_1.900000	96.4
S13M_Sa	MEXF	gi:780147796:ref:WP_045491627.1:|FEATURES|mexF|multidrug|mexF	deeparg			multidrug		145	226	NODE_242921_length_249_cov_0.979381	97.6
S13M_Sa	OMPR	CP000034.1.gene3672.p01|FEATURES|ompR|multidrug|ompR	deeparg			multidrug		203	282	NODE_257759_length_244_cov_2.010582	97.5
S13M_Sa	ACRB	YP_001908403|FEATURES|acrB|multidrug|acrB	deeparg			multidrug		454	499	NODE_263938_length_243_cov_0.468085	95.7
S13M_Sa	AADE	ZP_04556181|FEATURES|aadE|aminoglycoside|aadE	deeparg			aminoglycoside		60	139	NODE_268183_length_241_cov_1.532258	100
S13M_Sa	ACRB	YP_001175677|FEATURES|acrB|multidrug|acrB	deeparg			multidrug		953	1029	NODE_291128_length_234_cov_1.061453	100
S13M_Sa	CAT_CHLORAMPHENICOL_ACETYLTRANSFERASE	YP_001429537|FEATURES|cat_chloramphenicol_acetyltransferase|phenicol|cat_chloramphenicol_acetyltransferase	deeparg			phenicol		1	59	NODE_321558_length_223_cov_1.130952	100
S13M_Sa	CHLORAMPHENICOL_EXPORTER	AF024666.2.gene33.p01|FEATURES|chloramphenicol_exporter|phenicol|chloramphenicol_exporter	deeparg			phenicol		53	225	NODE_32534_length_519_cov_1.637931	98.8
S13M_Sa	EMRB-QACA_FAMILY_MAJOR_FACILITATOR_TRANSPORTER	NC_002951.3238155.p01|FEATURES|EmrB-QacA_family_major_facilitator_transporter|multidrug|EmrB-QacA_family_major_facilitator_transporter	deeparg			multidrug		364	434	NODE_341590_length_215_cov_1.187500	100
S13M_Sa	SUL2	gi:322506435:gb:ADX01889.1:|FEATURES|sul2|sulfonamide|sul2	deeparg			sulfonamide		7	288	NODE_3771_length_1623_cov_6.204719	98.9
S13M_Sa	sul2	sul2	resfinder		100	Sulfamethoxazole		687	1502	NODE_3771_length_1623_cov_6.204719	99.88
S13M_Sa	sul2	sulfonamide-resistant dihydropteroate synthase Sul2	amrfinderplus	SULFONAMIDE	100	SULFONAMIDE		687	1499	NODE_3771_length_1623_cov_6.204719	99.63
S13M_Sa	TETW	ACA23192|FEATURES|tetW|tetracycline|tetW	deeparg			tetracycline		1	123	NODE_49225_length_436_cov_1.427822	100
S13M_Sa	ROB-1	P67918|FEATURES|ROB-1|beta-lactam|ROB-1	deeparg			beta-lactam		1	113	NODE_51477_length_427_cov_1.532258	100
S13M_Sa	AADE	JQ861959.1.gene5.p01|FEATURES|aadE|aminoglycoside|aadE	deeparg			aminoglycoside		1	287	NODE_517_length_8252_cov_19.164694	100
S13M_Sa	ant(6)-Ia	ant(6)-Ia	resfinder		100	Streptomycin		5727	6590	NODE_517_length_8252_cov_19.164694	100
S13M_Sa	ant(6)-Ia	aminoglycoside nucleotidyltransferase ANT(6)-Ia	amrfinderplus	STREPTOMYCIN	100	AMINOGLYCOSIDE		5727	6587	NODE_517_length_8252_cov_19.164694	100
S13M_Sa	MDTE	CP001918.1.gene3442.p01|FEATURES|mdtE|multidrug|mdtE	deeparg			multidrug		1	39	NODE_53132_length_421_cov_1.475410	97.4
S13M_Sa	ROB-1	P67918|FEATURES|ROB-1|beta-lactam|ROB-1	deeparg			beta-lactam		243	305	NODE_5859_length_1225_cov_1.791453	100
S13M_Sa	ERMX	AAK28907|FEATURES|ermX|MLS|ermX	deeparg			MLS		245	284	NODE_80368_length_349_cov_2.530612	100
S13M_Sa	STREPTOMYCIN_RESISTANCE_PROTEIN	P12055|FEATURES|streptomycin_resistance_protein|aminoglycoside|streptomycin_resistance_protein	deeparg			aminoglycoside		80	190	NODE_87180_length_336_cov_0.982206	99.1
S13M_St	TETQ	BAD46890|FEATURES|tetQ|tetracycline|tetQ	deeparg			tetracycline		245	657	NODE_13650_length_1897_cov_4.349077	100
S13M_St	AADE	ZP_04556181|FEATURES|aadE|aminoglycoside|aadE	deeparg			aminoglycoside		147	234	NODE_169383_length_490_cov_1.034483	97.7
S13M_St	TET40	ACI02010|FEATURES|tet40|tetracycline|tet40	deeparg			tetracycline		1	74	NODE_307234_length_355_cov_1.873333	97.3
S13M_St	TETW	AAL09826|FEATURES|tetW|tetracycline|tetW	deeparg			tetracycline		1	82	NODE_309839_length_353_cov_2.496644	98.8
S13M_St	TET(40)	AFK31666.1|FEATURES|tet(40)|tetracycline|tet(40)	deeparg			tetracycline		94	198	NODE_369442_length_316_cov_2.911877	100
S13M_St	TETQ	BAD46890|FEATURES|tetQ|tetracycline|tetQ	deeparg			tetracycline		1	242	NODE_37752_length_1095_cov_2.005769	99.6
S13M_St	TETO	ZP_03923764|FEATURES|tetO|tetracycline|tetO	deeparg			tetracycline		1	639	NODE_3865_length_3666_cov_2.606757	99.8
S13M_St	tet(O)	tet(O)	resfinder		100	Doxycycline, Tetracycline, Minocycline		1148	3067	NODE_3865_length_3666_cov_2.606757	99.74
S13M_St	tet(O)	tetracycline resistance ribosomal protection protein Tet(O)	amrfinderplus	TETRACYCLINE	100	TETRACYCLINE		1148	3064	NODE_3865_length_3666_cov_2.606757	99.69
S13M_St	LNUC	AAY32951.1|FEATURES|lnuC|MLS|lnuC	deeparg			MLS		1	81	NODE_386917_length_306_cov_16.836653	97.5
S13M_St	LNUC	AAY32951.1|FEATURES|lnuC|MLS|lnuC	deeparg			MLS		64	159	NODE_415650_length_291_cov_19.703390	99
S13M_St	TETW	AJ222769.gene.p01|FEATURES|tetW|tetracycline|tetW	deeparg			tetracycline		1	639	NODE_4445_length_3400_cov_21.610164	100
S13M_St	tet(W)	tet(W)	resfinder		100	Doxycycline, Tetracycline, Minocycline		823	2742	NODE_4445_length_3400_cov_21.610164	100
S13M_St	tet(W)	tetracycline resistance ribosomal protection protein Tet(W)	amrfinderplus	TETRACYCLINE	100	TETRACYCLINE		826	2742	NODE_4445_length_3400_cov_21.610164	100
S13M_St	TETA	gi:947570962:ref:WP_056234457.1:|FEATURES|tetA|tetracycline|tetA	deeparg			tetracycline		52	138	NODE_533494_length_265_cov_1.809524	96.6
S13M_St	TETW	YP_594556|FEATURES|tetW|tetracycline|tetW	deeparg			tetracycline		567	639	NODE_659829_length_245_cov_1.500000	100
S13M_St	TET32	ABV82120|FEATURES|tet32|tetracycline|tet32	deeparg			tetracycline		433	639	NODE_77582_length_733_cov_1.834808	100
S14M_St	MDTF	gi:803469184:ref:WP_046072900.1:|FEATURES|mdtF|multidrug|mdtF	deeparg			multidrug		929	1013	NODE_1033382_length_258_cov_1.871921	100
S14M_St	TETQ	Z21523.gene.p01|FEATURES|tetQ|tetracycline|tetQ	deeparg			tetracycline		426	510	NODE_1060814_length_256_cov_0.945274	100
S14M_St	aph(3')-III	aph(3')-III	resfinder		95.2201	Kanamycin, Amikacin, Neomycin, Butirosin, Isepamicin, Lividomycin, Paromomycin, Ribostamycin		1	757	NODE_114653_length_889_cov_2.392086	100
S14M_St	APH(3''')-III	CAA67773|FEATURES|aph(3''')-III|aminoglycoside|aph(3''')-III	deeparg			aminoglycoside		1	252	NODE_114653_length_889_cov_2.392086	100
S14M_St	aph(3')-IIIa	aminoglycoside O-phosphotransferase APH(3')-IIIa	amrfinderplus	AMIKACIN/KANAMYCIN	95.45	AMINOGLYCOSIDE		2	757	NODE_114653_length_889_cov_2.392086	100
S14M_St	TETQ	Z21523.gene.p01|FEATURES|tetQ|tetracycline|tetQ	deeparg			tetracycline		148	228	NODE_1182922_length_244_cov_1.465608	98.8
S14M_St	ACRF	AAC76298.1|FEATURES|AcrF|multidrug|AcrF	deeparg			multidrug		102	181	NODE_1231545_length_240_cov_1.027027	98.8
S14M_St	MDTG	gi:445996322:ref:WP_000074177.1:|FEATURES|mdtG|multidrug|mdtG	deeparg			multidrug		222	298	NODE_1314913_length_232_cov_2.146893	100
S14M_St	MDTM	gi:693117414:ref:WP_032267527.1:|FEATURES|mdtM|multidrug|mdtM	deeparg			multidrug		97	173	NODE_1331440_length_231_cov_1.079545	100
S14M_St	DFRF	AAD01868.1|FEATURES|dfrF|diaminopyrimidine|dfrF	deeparg			diaminopyrimidine		1	56	NODE_1348635_length_229_cov_2.183908	98.2
S14M_St	ACRB	gi:78100762:pdb:1T9T:A|FEATURES|acrB|multidrug|acrB	deeparg			multidrug		736	810	NODE_1376786_length_227_cov_1.104651	100
S14M_St	AADE	NC_006663.1.orf0.gene.p01|FEATURES|aadE|aminoglycoside|aadE	deeparg			aminoglycoside		134	206	NODE_1425178_length_222_cov_2.275449	100
S14M_St	EVGS	AAC75429.1|FEATURES|evgS|multidrug|evgS	deeparg			multidrug		842	910	NODE_1586229_length_208_cov_1.124183	98.6
S14M_St	TETW	AJ222769.gene.p01|FEATURES|tetW|tetracycline|tetW	deeparg			tetracycline		1	639	NODE_20266_length_2276_cov_42.899595	100
S14M_St	tet(W)	tet(W)	resfinder		100	Doxycycline, Tetracycline, Minocycline		352	2271	NODE_20266_length_2276_cov_42.899595	100
S14M_St	tet(W)	tetracycline resistance ribosomal protection protein Tet(W)	amrfinderplus	TETRACYCLINE	100	TETRACYCLINE		352	2268	NODE_20266_length_2276_cov_42.899595	100
S14M_St	TETQ	BAD46890|FEATURES|tetQ|tetracycline|tetQ	deeparg			tetracycline		196	395	NODE_234913_length_602_cov_1.685558	97.5
S14M_St	VANG	gi:1028100561:ref:WP_063856696.1:|FEATURES|vanG|glycopeptide|vanG	deeparg			glycopeptide		305	348	NODE_29670_length_1852_cov_1.880356	97.7
S14M_St	aac(6')-E111	aminoglycoside 6'-N-acetyltransferase AAC(6')-E111	amrfinderplus	AMIKACIN/KANAMYCIN/TOBRAMYCIN	100	AMINOGLYCOSIDE		21	452	NODE_304017_length_526_cov_3.333333	97.92
S14M_St	TETO	ZP_04668102|FEATURES|tetO|tetracycline|tetO	deeparg			tetracycline		1	639	NODE_3091_length_6793_cov_4.220095	99.8
S14M_St	tet(O)	tet(O)	resfinder		100	Doxycycline, Tetracycline, Minocycline		901	2820	NODE_3091_length_6793_cov_4.220095	99.58
S14M_St	tet(O)	tetracycline resistance ribosomal protection protein Tet(O)	amrfinderplus	TETRACYCLINE	100	TETRACYCLINE		901	2817	NODE_3091_length_6793_cov_4.220095	99.53
S14M_St	EMRY	BAA11237.1|FEATURES|emrY|tetracycline|emrY	deeparg			tetracycline		237	372	NODE_472705_length_410_cov_0.988732	97.8
S14M_St	AADE	NC_006663.1.orf0.gene.p01|FEATURES|aadE|aminoglycoside|aadE	deeparg			aminoglycoside		216	279	NODE_508254_length_390_cov_2.268657	100
S14M_St	VANW	gi:672937864:gb:AIK22068.1:|FEATURES|vanW|glycopeptide|vanW	deeparg			glycopeptide		63	191	NODE_514982_length_387_cov_1.469880	95.3
S14M_St	SAT-4	AAB53445.1|FEATURES|SAT-4|nucleoside|SAT-4	deeparg			nucleoside		69	180	NODE_610378_length_347_cov_1.297945	100
S14M_St	SUL2	gi:499589343:ref:WP_011270126.1:|FEATURES|sul2|sulfonamide|sul2	deeparg			sulfonamide		185	271	NODE_66344_length_1196_cov_2.747590	100
S14M_St	MEFA	gi:495112610:ref:WP_007837430.1:|FEATURES|mefA|MLS|mefA	deeparg			MLS		1	311	NODE_70663_length_1156_cov_1.908265	99.7
S14M_St	MEFA	gi:568065261:ref:WP_024052921.1:|FEATURES|mefA|MLS|mefA	deeparg			MLS		309	354	NODE_713634_length_312_cov_1.046693	100
S14M_St	TET(40)	AFK31666.1|FEATURES|tet(40)|tetracycline|tet(40)	deeparg			tetracycline		1	406	NODE_7146_length_4175_cov_8.499515	99.8
S14M_St	tet(40)	tet(40)	resfinder		100	Doxycycline, Tetracycline		208	1428	NODE_7146_length_4175_cov_8.499515	99.75
S14M_St	tet(40)	tetracycline efflux MFS transporter Tet(40)	amrfinderplus	TETRACYCLINE	100	TETRACYCLINE		211	1428	NODE_7146_length_4175_cov_8.499515	99.75
S14M_St	TET44	FN594949.1.gene24.p01|FEATURES|tet44|tetracycline|tet44	deeparg			tetracycline		590	640	NODE_727523_length_307_cov_2.055556	100
S14M_St	ACRD	YP_490697.1|FEATURES|acrD|aminoglycoside|acrD	deeparg			aminoglycoside		1	64	NODE_864725_length_277_cov_0.855856	100
S14M_St	AADE	NC_006663.1.orf0.gene.p01|FEATURES|aadE|aminoglycoside|aadE	deeparg			aminoglycoside		10	97	NODE_952574_length_266_cov_1.350711	100
S14M_St	MACB	gi:693138751:ref:WP_032280630.1:|FEATURES|macB|MLS|macB	deeparg			MLS		192	279	NODE_977484_length_264_cov_0.909091	100
S15M_Sa	OXA	AET35493.1|FEATURES|OXA-347|beta-lactam|OXA	deeparg			beta-lactam		155	230	NODE_124746_length_231_cov_1.079545	100
S15M_Sa	TETQ	BAD46890|FEATURES|tetQ|tetracycline|tetQ	deeparg			tetracycline		1	131	NODE_14364_length_1980_cov_2.542857	99.2
S15M_Sa	TETQ	BAD46890|FEATURES|tetQ|tetracycline|tetQ	deeparg			tetracycline		140	485	NODE_26348_length_1041_cov_2.890467	100
S15M_Sa	TETQ	BAD46890|FEATURES|tetQ|tetracycline|tetQ	deeparg			tetracycline		492	657	NODE_43010_length_640_cov_1.623932	100
S15M_Sa	CFXA3	ZP_04543532|FEATURES|CfxA3|beta-lactam|CfxA3	deeparg			beta-lactam		39	321	NODE_4601_length_6711_cov_4.231671	99.6
S15M_Sa	TETW	AJ222769.gene.p01|FEATURES|tetW|tetracycline|tetW	deeparg			tetracycline		1	639	NODE_472_length_41976_cov_8.953174	100
S15M_Sa	tet(W)	tet(W)	resfinder		100	Doxycycline, Tetracycline, Minocycline		38886	40805	NODE_472_length_41976_cov_8.953174	100
S15M_Sa	tet(W)	tetracycline resistance ribosomal protection protein Tet(W)	amrfinderplus	TETRACYCLINE	100	TETRACYCLINE		38889	40805	NODE_472_length_41976_cov_8.953174	100
S16M_St	TETQ	BAD46890|FEATURES|tetQ|tetracycline|tetQ	deeparg			tetracycline		232	568	NODE_101960_length_1022_cov_2.826267	98.8
S16M_St	TETW	AAL09826|FEATURES|tetW|tetracycline|tetW	deeparg			tetracycline		1	91	NODE_1093721_length_281_cov_1.433628	98.9
S16M_St	LNUC	AAY32951.1|FEATURES|lnuC|MLS|lnuC	deeparg			MLS		119	164	NODE_1465620_length_251_cov_7.244898	95.7
S16M_St	TETQ	BAD46890|FEATURES|tetQ|tetracycline|tetQ	deeparg			tetracycline		1	197	NODE_149899_length_836_cov_3.002561	99.5
S16M_St	TET32	ABV82120|FEATURES|tet32|tetracycline|tet32	deeparg			tetracycline		291	372	NODE_1542325_length_246_cov_0.994764	100
S16M_St	BACA	YP_264987|FEATURES|bacA|bacitracin|bacA	deeparg			bacitracin		236	280	NODE_1621968_length_240_cov_1.070270	95.6
S16M_St	VANW	gi:672937864:gb:AIK22068.1:|FEATURES|vanW|glycopeptide|vanW	deeparg			glycopeptide		127	196	NODE_1969227_length_213_cov_1.215190	97.1
S16M_St	TET32	ABV82120|FEATURES|tet32|tetracycline|tet32	deeparg			tetracycline		381	615	NODE_206089_length_707_cov_4.371166	100
S16M_St	TETW	AJ222769.gene.p01|FEATURES|tetW|tetracycline|tetW	deeparg			tetracycline		1	639	NODE_22775_length_2276_cov_34.547501	100
S16M_St	tet(W)	tet(W)	resfinder		100	Doxycycline, Tetracycline, Minocycline		6	1925	NODE_22775_length_2276_cov_34.547501	100
S16M_St	tet(W)	tetracycline resistance ribosomal protection protein Tet(W)	amrfinderplus	TETRACYCLINE	100	TETRACYCLINE		9	1925	NODE_22775_length_2276_cov_34.547501	100
S16M_St	APH(3'')-I	AF313472.2.gene15.p01|FEATURES|aph(3'')-I|aminoglycoside|aph(3'')-I	deeparg			aminoglycoside		1	86	NODE_244118_length_647_cov_3.369932	98.8
S16M_St	MEFA	gi:640235983:ref:WP_024832225.1:|FEATURES|mefA|MLS|mefA	deeparg			MLS		1	192	NODE_266061_length_619_cov_2.695035	100
S16M_St	VANG	gi:752682279:ref:WP_041330231.1:|FEATURES|vanG|glycopeptide|vanG	deeparg			glycopeptide		1	47	NODE_343658_length_544_cov_3.302658	95.7
S16M_St	BAES	BAA15934.1|FEATURES|baeS|multidrug|baeS	deeparg			multidrug		48	203	NODE_459899_length_470_cov_1.373494	96.2
S16M_St	APH(2'')-IF	AAW34150.1|FEATURES|APH(2'')-If|aminoglycoside|APH(2'')-If	deeparg			aminoglycoside		72	222	NODE_488967_length_455_cov_2.575000	97.4
S16M_St	VANG	gi:1028100561:ref:WP_063856696.1:|FEATURES|vanG|glycopeptide|vanG	deeparg			glycopeptide		318	348	NODE_503285_length_449_cov_1.027919	96.8
S16M_St	TETM	AAR29970|FEATURES|tetM|tetracycline|tetM	deeparg			tetracycline		133	276	NODE_531282_length_436_cov_1.496063	100
S16M_St	MEXX	gi:485869052:ref:WP_001466418.1:|FEATURES|mexX|multidrug|mexX	deeparg			multidrug		49	183	NODE_600640_length_407_cov_1.619318	100
S16M_St	SUL2	gi:499589343:ref:WP_011270126.1:|FEATURES|sul2|sulfonamide|sul2	deeparg			sulfonamide		88	220	NODE_616168_length_401_cov_1.618497	100
S16M_St	APH(6)-I	ZP_04405450|FEATURES|aph(6)-I|aminoglycoside|aph(6)-I	deeparg			aminoglycoside		1	254	NODE_64283_length_1301_cov_3.491172	99.6
S16M_St	aph(6)-Id	aminoglycoside O-phosphotransferase APH(6)-Id	amrfinderplus	STREPTOMYCIN	90.29	AMINOGLYCOSIDE		549	1301	NODE_64283_length_1301_cov_3.491172	100
S16M_St	BACA	gi:486204699:ref:WP_001551672.1:|FEATURES|bacA|bacitracin|bacA	deeparg			bacitracin		26	153	NODE_653003_length_387_cov_2.861446	100
S16M_St	mef(A)	mef(A)	resfinder		98.9327	Erythromycin, Azithromycin		1	1205	NODE_72834_length_1219_cov_22.820447	95.19
S16M_St	MEFA	gi:653615298:ref:WP_027625762.1:|FEATURES|mefA|MLS|mefA	deeparg			MLS		1	401	NODE_72834_length_1219_cov_22.820447	99.5
S16M_St	mef(A)	macrolide efflux MFS transporter Mef(A)	amrfinderplus	AZITHROMYCIN/ERYTHROMYCIN	98.28	MACROLIDE		3	1205	NODE_72834_length_1219_cov_22.820447	99
S16M_St	TET(40)	AFK31666.1|FEATURES|tet(40)|tetracycline|tet(40)	deeparg			tetracycline		1	406	NODE_7871_length_4408_cov_6.737422	99.8
S16M_St	tet(40)	tet(40)	resfinder		100	Doxycycline, Tetracycline		3107	4327	NODE_7871_length_4408_cov_6.737422	99.75
S16M_St	tet(40)	tetracycline efflux MFS transporter Tet(40)	amrfinderplus	TETRACYCLINE	100	TETRACYCLINE		3107	4324	NODE_7871_length_4408_cov_6.737422	99.75
S16M_St	mph(N)	mph(N)	resfinder		100	Erythromycin		486	1394	NODE_8029_length_4345_cov_8.167133	98.02
S16M_St	SUL2	gi:322506435:gb:ADX01889.1:|FEATURES|sul2|sulfonamide|sul2	deeparg			sulfonamide		7	100	NODE_884533_length_321_cov_1.428571	97.9
S16M_St	MSRE	YP_724476.1|FEATURES|msrE|MLS|msrE	deeparg			MLS		73	175	NODE_919553_length_312_cov_2.587549	100
S16M_St	TET44	FN594949.1.gene24.p01|FEATURES|tet44|tetracycline|tet44	deeparg			tetracycline		600	640	NODE_944081_length_307_cov_0.722222	97.6
S17M_Sa	TETW	CAD13485|FEATURES|tetW|tetracycline|tetW	deeparg			tetracycline		543	621	NODE_106455_length_239_cov_1.548913	100
S17M_Sa	KDPE	NP_415222.1|FEATURES|kdpE|aminoglycoside|kdpE	deeparg			aminoglycoside		1	30	NODE_112160_length_227_cov_1.104651	96.7
S17M_Sa	TETW	gi:254967129:gb:ACT97610.1:|FEATURES|tetW|tetracycline|tetW	deeparg			tetracycline		263	449	NODE_48619_length_563_cov_1.836614	99.5
S17M_St	ACRB	gi:446414948:ref:WP_000492803.1:|FEATURES|acrB|multidrug|acrB	deeparg			multidrug		718	886	NODE_10141_length_1507_cov_2.465565	100
S17M_St	MDTF	YP_001464983|FEATURES|mdtF|multidrug|mdtF	deeparg			multidrug		1	1037	NODE_1018_length_10992_cov_36.447655	100
S17M_St	LNUC	AAY32951.1|FEATURES|lnuC|MLS|lnuC	deeparg			MLS		1	125	NODE_10241_length_1496_cov_2.571131	96.8
S17M_St	TETM	BAB82500|FEATURES|tetM|tetracycline|tetM	deeparg			tetracycline		417	496	NODE_104205_length_244_cov_1.005291	100
S17M_St	TEM	HQ451074.1.gene4.p01|FEATURES|TEM-1|beta-lactam|TEM	deeparg			beta-lactam		1	286	NODE_10448_length_1470_cov_25.416254	100
S17M_St	blaTEM-1B	blaTEM-1B	resfinder		100	Amoxicillin, Ampicillin, Cephalothin, Piperacillin, Ticarcillin		522	1382	NODE_10448_length_1470_cov_25.416254	100
S17M_St	blaTEM-1	broad-spectrum class A beta-lactamase TEM-1	amrfinderplus	BETA-LACTAM	100	BETA-LACTAM		522	1379	NODE_10448_length_1470_cov_25.416254	100
S17M_St	iucD	NADPH-dependent L-lysine N(6)-monooxygenase IucD	amrfinderplus		95.51			2477	3751	NODE_1070_length_10597_cov_15.640865	97.65
S17M_St	iucC	NIS family aerobactin synthetase IucC	amrfinderplus		100			3751	5490	NODE_1070_length_10597_cov_15.640865	97.59
S17M_St	iucB	N(6)-hydroxylysine O-acetyltransferase IucB	amrfinderplus		100			5493	6437	NODE_1070_length_10597_cov_15.640865	96.19
S17M_St	iucA	aerobactin synthase IucA	amrfinderplus		100			6441	8162	NODE_1070_length_10597_cov_15.640865	95.31
S17M_St	DFRG	BAE15963.1|FEATURES|dfrG|diaminopyrimidine|dfrG	deeparg			diaminopyrimidine		1	61	NODE_109813_length_235_cov_1.583333	100
S17M_St	EVGS	AAC75429.1|FEATURES|evgS|multidrug|evgS	deeparg			multidrug		1	1197	NODE_1099_length_10324_cov_16.653326	99.7
S17M_St	MACB	ZP_03003741|FEATURES|macB|MLS|macB	deeparg			MLS		1	648	NODE_1104_length_10272_cov_19.059607	100
S17M_St	ACRF	AAC76298.1|FEATURES|AcrF|multidrug|AcrF	deeparg			multidrug		354	430	NODE_110769_length_234_cov_1.039106	98.7
S17M_St	DFRA17	YP_001816601|FEATURES|dfrA17|diaminopyrimidine|dfrA17	deeparg			diaminopyrimidine		1	238	NODE_11090_length_1392_cov_12.459985	100
S17M_St	dfrA17	dfrA17	resfinder		100	Trimethoprim		74	547	NODE_11090_length_1392_cov_12.459985	100
S17M_St	dfrA17	trimethoprim-resistant dihydrofolate reductase DfrA17	amrfinderplus	TRIMETHOPRIM	100	TRIMETHOPRIM		74	544	NODE_11090_length_1392_cov_12.459985	100
S17M_St	aadA5	ANT(3'')-Ia family aminoglycoside nucleotidyltransferase AadA5	amrfinderplus	STREPTOMYCIN	90.84	AMINOGLYCOSIDE		678	1391	NODE_11090_length_1392_cov_12.459985	100
S17M_St	cadC	Cd(II)-sensing metalloregulatory transcriptional repressor CadC	amrfinderplus	CADMIUM	100	CADMIUM		28180	28536	NODE_110_length_60132_cov_19.392080	100
S17M_St	TETL	gi:501166982:ref:WP_012210985.1:|FEATURES|tetL|tetracycline|tetL	deeparg			tetracycline		59	134	NODE_111802_length_232_cov_1.073446	100
S17M_St	EMRB-QACA_FAMILY_MAJOR_FACILITATOR_TRANSPORTER	AE016830.1.gene424.p01|FEATURES|EmrB-QacA_family_major_facilitator_transporter|multidrug|EmrB-QacA_family_major_facilitator_transporter	deeparg			multidrug		379	454	NODE_113535_length_229_cov_1.637931	100
S17M_St	mchB	microcin H47	amrfinderplus		100			3336	3560	NODE_1175_length_9573_cov_7.658121	100
S17M_St	EFRB	CDO61516.1|FEATURES|efrB|multidrug|efrB	deeparg			multidrug		311	362	NODE_118566_length_221_cov_1.144578	100
S17M_St	ACRA	NC_002695.1.912781.p01|FEATURES|acrA|multidrug|acrA	deeparg			multidrug		1	373	NODE_11881_length_1313_cov_2.199523	99.2
S17M_St	MGRB	NP_416340.1|FEATURES|mgrB|multidrug|mgrB	deeparg			multidrug		1	47	NODE_119_length_58056_cov_16.856778	97.9
S17M_St	SUL1	NC_010558.1.6276115.p01|FEATURES|sul1|sulfonamide|sul1	deeparg			sulfonamide		1	308	NODE_12005_length_1301_cov_3.367576	99.7
S17M_St	sul1	sul1	resfinder		100	Sulfamethoxazole		121	960	NODE_12005_length_1301_cov_3.367576	100
S17M_St	sul1	sulfonamide-resistant dihydropteroate synthase Sul1	amrfinderplus	SULFONAMIDE	100	SULFONAMIDE		121	957	NODE_12005_length_1301_cov_3.367576	100
S17M_St	CATS	X74948.gene.p01|FEATURES|catS|phenicol|catS	deeparg			phenicol		1	164	NODE_12124_length_1289_cov_2.000810	95.8
S17M_St	catS	catS	resfinder		99.8138	Chloramphenicol		65	610	NODE_12124_length_1289_cov_2.000810	96.89
S17M_St	EMRB-QACA_FAMILY_MAJOR_FACILITATOR_TRANSPORTER	AE016830.1.gene1786.p01|FEATURES|EmrB-QacA_family_major_facilitator_transporter|multidrug|EmrB-QacA_family_major_facilitator_transporter	deeparg			multidrug		406	469	NODE_121489_length_216_cov_1.770186	100
S17M_St	BLEOMYCIN_RESISTANCE_PROTEIN	gi:452754543:emb:CCP89775.1:|FEATURES|bleomycin_resistance_protein|glycopeptide|bleomycin_resistance_protein	deeparg			glycopeptide		128	153	NODE_122150_length_215_cov_1.187500	100
S17M_St	EFRB	CDO61516.1|FEATURES|efrB|multidrug|efrB	deeparg			multidrug		190	259	NODE_123514_length_213_cov_0.987342	100
S17M_St	OMPR	CP000034.1.gene3672.p01|FEATURES|ompR|multidrug|ompR	deeparg			multidrug		1	437	NODE_124_length_57328_cov_35.148831	100
S17M_St	SDIA	gi:209912597:dbj:BAG77671.1:|FEATURES|sdiA|unclassified|sdiA	deeparg			unclassified		1	244	NODE_126_length_56890_cov_16.627800	99.6
S17M_St	AADA	NC_010558.1.6275994.p01|FEATURES|aadA|aminoglycoside|aadA	deeparg			aminoglycoside		221	262	NODE_127836_length_199_cov_9.222222	100
S17M_St	UGD	AAC75089.1|FEATURES|ugd|peptide|ugd	deeparg			peptide		145	209	NODE_127864_length_196_cov_7.581560	98.5
S17M_St	OMPR	CP000034.1.gene3672.p01|FEATURES|ompR|multidrug|ompR	deeparg			multidrug		420	450	NODE_129524_length_103_cov_35.875000	100
S17M_St	BACA	ZP_03064089|FEATURES|bacA|bacitracin|bacA	deeparg			bacitracin		1	459	NODE_131_length_55875_cov_29.660713	99.6
S17M_St	EMRE	AAN80811|FEATURES|emrE|multidrug|emrE	deeparg			multidrug		35	170	NODE_1331_length_8526_cov_10.127022	95.6
S17M_St	emrE	multidrug efflux SMR transporter EmrE	amrfinderplus	EFFLUX	100	EFFLUX		2622	2951	NODE_1331_length_8526_cov_10.127022	99.09
S17M_St	TETQ	ZP_04557016|FEATURES|tetQ|tetracycline|tetQ	deeparg			tetracycline		1	657	NODE_1460_length_7779_cov_4.573666	97
S17M_St	tet(Q)	tet(Q)	resfinder		100	Doxycycline, Tetracycline, Minocycline		1487	3412	NODE_1460_length_7779_cov_4.573666	96.99
S17M_St	tet(Q)	tetracycline resistance ribosomal protection protein Tet(Q)	amrfinderplus	TETRACYCLINE	100	TETRACYCLINE		1490	3412	NODE_1460_length_7779_cov_4.573666	97.35
S17M_St	DNA-BINDING_PROTEIN_H-NS	NC_002695.1.913113.p01|FEATURES|DNA-binding_protein_H-NS|unclassified|DNA-binding_protein_H-NS	deeparg			unclassified		1	137	NODE_146_length_51969_cov_16.661883	100
S17M_St	ERMB	AAL91930|FEATURES|ermB|MLS|ermB	deeparg			MLS		1	245	NODE_15177_length_1061_cov_5.112326	99.6
S17M_St	erm(B)	erm(B)	resfinder		100	Erythromycin, Lincomycin, Clindamycin, Quinupristin, Pristinamycin IA, Virginiamycin S		230	967	NODE_15177_length_1061_cov_5.112326	99.86
S17M_St	COB(I)ALAMIN_ADENOLSYLTRANSFERASE	gi:447201650:ref:WP_001278906.1:|FEATURES|cob(I)alamin_adenolsyltransferase|unclassified|cob(I)alamin_adenolsyltransferase	deeparg			unclassified		1	196	NODE_1524_length_7412_cov_16.258937	100
S17M_St	MDTL	YP_312344|FEATURES|mdtL|multidrug|mdtL	deeparg			multidrug		1	391	NODE_152_length_50460_cov_42.073981	100
S17M_St	KASUGAMYCIN_RESISTANCE_PROTEIN_KSGA	A7ZW03|FEATURES|kasugamycin_resistance_protein_ksgA|aminoglycoside|kasugamycin_resistance_protein_ksgA	deeparg			aminoglycoside		1	273	NODE_157_length_49645_cov_28.944787	100
S17M_St	EMRB	gi:91073621:gb:ABE08502.1:|FEATURES|emrB|multidrug|emrB	deeparg			multidrug		1	515	NODE_159_length_49421_cov_23.668760	99.4
S17M_St	ariR	biofilm/acid-resistance regulator AriR	amrfinderplus		100			3037	3300	NODE_1616_length_7022_cov_15.340319	100
S17M_St	ACRB	gi:446414955:ref:WP_000492810.1:|FEATURES|acrB|multidrug|acrB	deeparg			multidrug		6	326	NODE_17034_length_965_cov_2.285714	99.7
S17M_St	TETB	YP_002394587|FEATURES|tetB|tetracycline|tetB	deeparg			tetracycline		1	417	NODE_1731_length_6537_cov_9.271213	99.5
S17M_St	tet(B)	tet(B)	resfinder		100	Doxycycline, Tetracycline, Minocycline		1205	2410	NODE_1731_length_6537_cov_9.271213	99.92
S17M_St	tet(B)	tetracycline efflux MFS transporter Tet(B)	amrfinderplus	TETRACYCLINE	100	TETRACYCLINE		1208	2410	NODE_1731_length_6537_cov_9.271213	99.75
S17M_St	QNRB66	AGL43627.1|FEATURES|QnrB66|fluoroquinolone|QnrB66	deeparg			fluoroquinolone		109	226	NODE_17859_length_928_cov_2.285223	99.2
S17M_St	SUL2	YP_001969930|FEATURES|sul2|sulfonamide|sul2	deeparg			sulfonamide		15	288	NODE_19527_length_858_cov_18.422167	100
S17M_St	sul2	sul2	resfinder		100	Sulfamethoxazole		33	848	NODE_19527_length_858_cov_18.422167	99.88
S17M_St	sul2	sulfonamide-resistant dihydropteroate synthase Sul2	amrfinderplus	SULFONAMIDE	100	SULFONAMIDE		36	848	NODE_19527_length_858_cov_18.422167	100
S17M_St	merT	mercuric transport protein MerT	amrfinderplus	MERCURY	100	MERCURY		326	673	NODE_1985_length_5863_cov_13.394112	100
S17M_St	merC	organomercurial transporter MerC	amrfinderplus	ORGANOMERCURY	100	MERCURY		1001	1420	NODE_1985_length_5863_cov_13.394112	100
S17M_St	TETA	gi:852042875:ref:WP_048267274.1:|FEATURES|tetA|tetracycline|tetA	deeparg			tetracycline		1	28	NODE_20625_length_820_cov_83.150327	100
S17M_St	lpfA	long polar fimbria major subunit LpfA	amrfinderplus		100			96	617	NODE_2111_length_5609_cov_17.929780	100
S17M_St	lpfA-O113	long polar fimbria major subunit LpfA-O113	amrfinderplus		100			356	925	NODE_2136_length_5546_cov_28.686214	100
S17M_St	TETM	Q51238|FEATURES|tetM|tetracycline|tetM	deeparg			tetracycline		53	315	NODE_21573_length_790_cov_1.262585	96.6
S17M_St	UGD	AAC75089.1|FEATURES|ugd|peptide|ugd	deeparg			peptide		192	388	NODE_22977_length_747_cov_13.722543	99.5
S17M_St	tsh	temperature-sensitive protease autotransporter hemagglutinin Tsh	amrfinderplus		100			935	5074	NODE_2299_length_5194_cov_4.883440	99.28
S17M_St	UGD	AAC75089.1|FEATURES|ugd|peptide|ugd	deeparg			peptide		1	162	NODE_23464_length_734_cov_7.030928	100
S17M_St	EPTA	BAE78116.1|FEATURES|eptA|peptide|eptA	deeparg			peptide		1	547	NODE_235_length_35924_cov_33.611419	99.6
S17M_St	OMPF	gi:446900664:ref:WP_000977920.1:|FEATURES|ompF|multidrug|ompF	deeparg			multidrug		1	582	NODE_23_length_131773_cov_18.490373	100
S17M_St	ESCHERICHIA_COLI_LAMB	BAB38442|FEATURES|Escherichia_coli_LamB|multidrug|Escherichia_coli_LamB	deeparg			multidrug		1	446	NODE_246_length_34801_cov_36.263512	99.8
S17M_St	MDTK	A7ZMC9|FEATURES|mdtK|multidrug|mdtK	deeparg			multidrug		1	457	NODE_25_length_123803_cov_15.734024	99.8
S17M_St	QNRS	ACJ24509|FEATURES|qnrS|fluoroquinolone|qnrS	deeparg			fluoroquinolone		1	218	NODE_2668_length_4621_cov_5.980070	100
S17M_St	qnrS1	qnrS1	resfinder		100	Ciprofloxacin		2494	3150	NODE_2668_length_4621_cov_5.980070	99.85
S17M_St	qnrS1	quinolone resistance pentapeptide repeat protein QnrS1	amrfinderplus	QUINOLONE	100	QUINOLONE		2497	3150	NODE_2668_length_4621_cov_5.980070	100
S17M_St	CATA	NC_010558.1.6276004.p01|FEATURES|catA|phenicol|catA	deeparg			phenicol		1	219	NODE_2739_length_4517_cov_14.873151	100
S17M_St	catA1	catA1	resfinder		100	Chloramphenicol		106	765	NODE_2739_length_4517_cov_14.873151	99.85
S17M_St	catA1	type A-1 chloramphenicol O-acetyltransferase	amrfinderplus	CHLORAMPHENICOL	100	PHENICOL		106	762	NODE_2739_length_4517_cov_14.873151	100
S17M_St	BICYCLOMYCIN-MULTIDRUG_EFFLUX_PROTEIN_BCR	AAC75243|FEATURES|bicyclomycin-multidrug_efflux_protein_bcr|multidrug|bicyclomycin-multidrug_efflux_protein_bcr	deeparg			multidrug		1	396	NODE_313_length_29341_cov_18.670320	99.7
S17M_St	ACRD	YP_490697.1|FEATURES|acrD|aminoglycoside|acrD	deeparg			aminoglycoside		1	1037	NODE_31_length_106322_cov_21.924709	99.9
S17M_St	mchF	microcin H47 export transporter peptidase/ATP-binding subunit MchF	amrfinderplus		97.29			3	2045	NODE_3252_length_3868_cov_6.415421	99.71
S17M_St	CAMP-REGULATORY_PROTEIN	gi:446164900:ref:WP_000242755.1:|FEATURES|cAMP-regulatory_protein|unclassified|cAMP-regulatory_protein	deeparg			unclassified		1	210	NODE_326_length_28243_cov_35.079360	100
S17M_St	EPTA	BAE78116.1|FEATURES|eptA|peptide|eptA	deeparg			peptide		98	285	NODE_32974_length_566_cov_2.230920	95.2
S17M_St	MARA	YP_489794.1|FEATURES|marA|multidrug|marA	deeparg			multidrug		1	127	NODE_3422_length_3708_cov_13.417465	100
S17M_St	TETA	gi:503044395:ref:WP_013279371.1:|FEATURES|tetA|tetracycline|tetA	deeparg			tetracycline		1	430	NODE_3505_length_3636_cov_17.721586	99.8
S17M_St	tet(A)	tet(A)	resfinder		100	Doxycycline, Tetracycline		1504	2703	NODE_3505_length_3636_cov_17.721586	100
S17M_St	tet(A)	tetracycline efflux MFS transporter Tet(A)	amrfinderplus	TETRACYCLINE	100	TETRACYCLINE		1507	2703	NODE_3505_length_3636_cov_17.721586	100
S17M_St	EFRA	CDO61513.1|FEATURES|efrA|multidrug|efrA	deeparg			multidrug		403	469	NODE_36914_length_522_cov_0.987152	98.5
S17M_St	EMRB-QACA_FAMILY_MAJOR_FACILITATOR_TRANSPORTER	AE016830.1.gene424.p01|FEATURES|EmrB-QacA_family_major_facilitator_transporter|multidrug|EmrB-QacA_family_major_facilitator_transporter	deeparg			multidrug		49	217	NODE_38098_length_510_cov_1.415385	99.4
S17M_St	TETO	ZP_03923764|FEATURES|tetO|tetracycline|tetO	deeparg			tetracycline		1	639	NODE_4127_length_3171_cov_8.755456	100
S17M_St	tet(O)	tet(O)	resfinder		100	Doxycycline, Tetracycline, Minocycline		453	2372	NODE_4127_length_3171_cov_8.755456	99.79
S17M_St	tet(O)	tetracycline resistance ribosomal protection protein Tet(O)	amrfinderplus	TETRACYCLINE	100	TETRACYCLINE		456	2372	NODE_4127_length_3171_cov_8.755456	99.84
S17M_St	aad9	ANT(9) family aminoglycoside nucleotidyltransferase	amrfinderplus	AMINOGLYCOSIDE	100	AMINOGLYCOSIDE		1044	1817	NODE_4371_length_2986_cov_7.826339	100
S17M_St	iha	bifunctional siderophore receptor/adhesin Iha	amrfinderplus		100			9183	11270	NODE_438_length_22327_cov_7.726832	99.86
S17M_St	TETP	BAB71966|FEATURES|tetP|tetracycline|tetP	deeparg			tetracycline		1	420	NODE_4398_length_2975_cov_5.399315	100
S17M_St	tetA(P)	tetracycline efflux MFS transporter TetA(P)	amrfinderplus	TETRACYCLINE	100	TETRACYCLINE		832	2091	NODE_4398_length_2975_cov_5.399315	100
S17M_St	MDTO	YP_001465585|FEATURES|mdtO|multidrug|mdtO	deeparg			multidrug		1	683	NODE_445_length_21997_cov_35.899417	99.9
S17M_St	arsD	arsenite efflux transporter metallochaperone ArsD	amrfinderplus	ARSENITE	100	ARSENIC		82	441	NODE_45422_length_450_cov_3.126582	97.5
S17M_St	ACRB	gi:485731880:ref:WP_001359514.1:|FEATURES|acrB|multidrug|acrB	deeparg			multidrug		492	577	NODE_45445_length_450_cov_2.382278	100
S17M_St	TETA	gi:846280845:gb:AKN19377.1:|FEATURES|tetA|tetracycline|tetA	deeparg			tetracycline		370	459	NODE_465_length_21291_cov_17.862121	100
S17M_St	fieF	CDF family cation-efflux transporter FieF	amrfinderplus		100			19906	20805	NODE_472_length_20930_cov_39.555066	100
S17M_St	TETP	YP_002850805|FEATURES|tetP|tetracycline|tetP	deeparg			tetracycline		295	660	NODE_4785_length_2783_cov_5.112170	100
S17M_St	EMRD	YP_002808057|FEATURES|emrD|multidrug|emrD	deeparg			multidrug		1	396	NODE_494_length_20322_cov_44.362560	99.7
S17M_St	emrD	multidrug efflux MFS transporter EmrD	amrfinderplus	EFFLUX	100	EFFLUX		1187	2368	NODE_494_length_20322_cov_44.362560	100
S17M_St	ybtP	yersiniabactin ABC transporter ATP-binding/permease protein YbtP	amrfinderplus		100			807	2606	NODE_4985_length_2692_cov_3.869928	99.67
S17M_St	ACRF	AAC76298.1|FEATURES|AcrF|multidrug|AcrF	deeparg			multidrug		1	1034	NODE_50_length_85348_cov_33.482619	99.7
S17M_St	acrF	multidrug efflux RND transporter permease subunit AcrF	amrfinderplus	EFFLUX	100	EFFLUX		5580	8681	NODE_50_length_85348_cov_33.482619	99.71
S17M_St	CLASS_A	gi:757765849:ref:WP_042986334.1:|FEATURES|class_A|beta-lactam|class_A	deeparg			beta-lactam		1	300	NODE_5505_length_2482_cov_4.227441	99.7
S17M_St	cepA-29	cepA-29	resfinder		100	Unknown Beta-lactam		729	1631	NODE_5505_length_2482_cov_4.227441	99.78
S17M_St	cepA	CepA family extended-spectrum class A beta-lactamase	amrfinderplus	CEPHALOSPORIN	100	BETA-LACTAM		729	1628	NODE_5505_length_2482_cov_4.227441	99.67
S17M_St	FLOR	gi:742921897:ref:WP_039023559.1:|FEATURES|floR|phenicol|floR	deeparg			phenicol		1	404	NODE_5542_length_2468_cov_7.624119	100
S17M_St	floR	floR	resfinder		99.9177	Chloramphenicol, Florfenicol		952	2165	NODE_5542_length_2468_cov_7.624119	98.19
S17M_St	floR	chloramphenicol/florfenicol efflux MFS transporter FloR	amrfinderplus	CHLORAMPHENICOL/FLORFENICOL	100	PHENICOL		952	2163	NODE_5542_length_2468_cov_7.624119	99.75
S17M_St	EFRA	CDO61513.1|FEATURES|efrA|multidrug|efrA	deeparg			multidrug		66	193	NODE_55855_length_385_cov_1.563636	100
S17M_St	CAMP-REGULATORY_PROTEIN	gi:498913343:ref:WP_010848517.1:|FEATURES|cAMP-regulatory_protein|unclassified|cAMP-regulatory_protein	deeparg			unclassified		1	210	NODE_58_length_80681_cov_17.818830	98.6
S17M_St	mchF	microcin H47 export transporter peptidase/ATP-binding subunit MchF	amrfinderplus		95.13			2	1993	NODE_5945_length_2333_cov_15.884548	100
S17M_St	ESCHERICHIA_COLI_MIPA	NP_310518|FEATURES|Escherichia_coli_mipA|multidrug|Escherichia_coli_mipA	deeparg			multidrug		1	248	NODE_601_length_17694_cov_17.329440	98.8
S17M_St	MDTM	gi:299882142:gb:EFI90353.1:|FEATURES|mdtM|multidrug|mdtM	deeparg			multidrug		1	443	NODE_607_length_17524_cov_31.512393	97.1
S17M_St	mdtM	multidrug efflux MFS transporter MdtM	amrfinderplus	EFFLUX	100	EFFLUX		261	1490	NODE_607_length_17524_cov_31.512393	98.05
S17M_St	TOLC	YP_002807373|FEATURES|TolC|multidrug|TolC	deeparg			multidrug		1	506	NODE_608_length_17508_cov_28.734716	99.8
S17M_St	EFRB	CDO61516.1|FEATURES|efrB|multidrug|efrB	deeparg			multidrug		64	180	NODE_61566_length_356_cov_1.166113	100
S17M_St	MDTG	B7NAS9|FEATURES|mdtG|multidrug|mdtG	deeparg			multidrug		221	408	NODE_615_length_17225_cov_17.678334	100
S17M_St	TETW	gi:1028100289:ref:WP_063856424.1:|FEATURES|tetW|tetracycline|tetW	deeparg			tetracycline		554	639	NODE_64823_length_340_cov_7.828070	100
S17M_St	EMRE	AAN80811|FEATURES|emrE|multidrug|emrE	deeparg			multidrug		1	170	NODE_6805_length_2093_cov_9.704612	99.4
S17M_St	emrE	multidrug efflux SMR transporter EmrE	amrfinderplus	EFFLUX	100	EFFLUX		253	582	NODE_6805_length_2093_cov_9.704612	98.18
S17M_St	TET32	ABV82120|FEATURES|tet32|tetracycline|tet32	deeparg			tetracycline		72	178	NODE_68609_length_324_cov_0.840149	100
S17M_St	ACRB	ACI87546|FEATURES|acrB|multidrug|acrB	deeparg			multidrug		1	1049	NODE_69_length_75550_cov_23.889079	99.9
S17M_St	TETL	AAL92527|FEATURES|tetL|tetracycline|tetL	deeparg			tetracycline		1	88	NODE_71583_length_311_cov_1.046875	98.9
S17M_St	YOJI	NP_416715.1|FEATURES|YojI|peptide|YojI	deeparg			peptide		1	547	NODE_725_length_14850_cov_19.291585	99.8
S17M_St	TETM	BAB82500|FEATURES|tetM|tetracycline|tetM	deeparg			tetracycline		468	566	NODE_73778_length_301_cov_1.873984	100
S17M_St	EMRB-QACA_FAMILY_MAJOR_FACILITATOR_TRANSPORTER	AE016830.1.gene768.p01|FEATURES|EmrB-QacA_family_major_facilitator_transporter|multidrug|EmrB-QacA_family_major_facilitator_transporter	deeparg			multidrug		388	483	NODE_76104_length_291_cov_4.093220	99
S17M_St	ACRF	AAC76298.1|FEATURES|AcrF|multidrug|AcrF	deeparg			multidrug		453	547	NODE_76725_length_289_cov_4.961538	100
S17M_St	TET32	ABV82120|FEATURES|tet32|tetracycline|tet32	deeparg			tetracycline		557	639	NODE_77902_length_286_cov_2.653680	100
S17M_St	AADA	ABF67771|FEATURES|aadA|aminoglycoside|aadA	deeparg			aminoglycoside		71	336	NODE_7820_length_1869_cov_5.420066	100
S17M_St	dfrA1	dfrA1	resfinder		100	Trimethoprim		73	546	NODE_7820_length_1869_cov_5.420066	99.79
S17M_St	dfrA1	trimethoprim-resistant dihydrofolate reductase DfrA1	amrfinderplus	TRIMETHOPRIM	100	TRIMETHOPRIM		73	543	NODE_7820_length_1869_cov_5.420066	100
S17M_St	aadA1	aadA1	resfinder		100	Spectinomycin, Streptomycin		639	1430	NODE_7820_length_1869_cov_5.420066	99.87
S17M_St	aadA1	ANT(3'')-Ia family aminoglycoside nucleotidyltransferase AadA1	amrfinderplus	STREPTOMYCIN	100	AMINOGLYCOSIDE		639	1427	NODE_7820_length_1869_cov_5.420066	100
S17M_St	APH(3''')-III	AAK62562|FEATURES|aph(3''')-III|aminoglycoside|aph(3''')-III	deeparg			aminoglycoside		1	68	NODE_78627_length_284_cov_2.611354	100
S17M_St	ERMA	L22689.1.gene1.p01|FEATURES|ermA|MLS|ermA	deeparg			MLS		1	257	NODE_788_length_13799_cov_5.657378	100
S17M_St	erm(Q)	erm(Q)	resfinder		100	Erythromycin, Lincomycin, Clindamycin, Quinupristin, Pristinamycin IA, Virginiamycin S		1881	2654	NODE_788_length_13799_cov_5.657378	100
S17M_St	erm(Q)	23S rRNA (adenine(2058)-N(6))-methyltransferase Erm(Q)	amrfinderplus	ERYTHROMYCIN/LINCOSAMIDE/STREPTOGRAMIN	100	LINCOSAMIDE/MACROLIDE/STREPTOGRAMIN		1884	2654	NODE_788_length_13799_cov_5.657378	100
S17M_St	OXA	gi:583596984:gb:EWE59955.1:|FEATURES|OXA-9|beta-lactam|OXA	deeparg			beta-lactam		214	263	NODE_80161_length_280_cov_1.688889	100
S17M_St	QNRB62	AFY16910.1|FEATURES|QnrB62|fluoroquinolone|QnrB62	deeparg			fluoroquinolone		14	105	NODE_80622_length_279_cov_1.361607	96.7
S17M_St	EMRB-QACA_FAMILY_MAJOR_FACILITATOR_TRANSPORTER	AE016830.1.gene424.p01|FEATURES|EmrB-QacA_family_major_facilitator_transporter|multidrug|EmrB-QacA_family_major_facilitator_transporter	deeparg			multidrug		1	42	NODE_82577_length_276_cov_1.606335	97.6
S17M_St	APH(6)-I	CAQ86961|FEATURES|aph(6)-I|aminoglycoside|aph(6)-I	deeparg			aminoglycoside		1	281	NODE_8269_length_1785_cov_12.434104	99.6
S17M_St	aph(3'')-Ib	aph(3'')-Ib	resfinder		100	Streptomycin		84	887	NODE_8269_length_1785_cov_12.434104	100
S17M_St	aph(3'')-Ib	aminoglycoside O-phosphotransferase APH(3'')-Ib	amrfinderplus	STREPTOMYCIN	100	AMINOGLYCOSIDE		84	884	NODE_8269_length_1785_cov_12.434104	100
S17M_St	aph(6)-Id	aph(6)-Id	resfinder		100	Streptomycin		887	1723	NODE_8269_length_1785_cov_12.434104	100
S17M_St	aph(6)-Id	aminoglycoside O-phosphotransferase APH(6)-Id	amrfinderplus	STREPTOMYCIN	100	AMINOGLYCOSIDE		887	1720	NODE_8269_length_1785_cov_12.434104	100
S17M_St	TETW	CAO78565|FEATURES|tetW|tetracycline|tetW	deeparg			tetracycline		1	570	NODE_8317_length_1775_cov_15.909884	99.6
S17M_St	EFRA	CDO61513.1|FEATURES|efrA|multidrug|efrA	deeparg			multidrug		226	316	NODE_84572_length_273_cov_1.743119	100
S17M_St	AAC(6')-I	L12710.gene.p01|FEATURES|aac(6')-I|aminoglycoside|aac(6')-I	deeparg			aminoglycoside		98	182	NODE_84668_length_273_cov_1.307339	98.8
S17M_St	iroN	siderophore salmochelin receptor IroN	amrfinderplus		100			181	2355	NODE_852_length_12946_cov_31.758281	100
S17M_St	iroE	catecholate siderophore esterase IroE	amrfinderplus		100			2406	3359	NODE_852_length_12946_cov_31.758281	99.37
S17M_St	iroD	catecholate siderophore esterase IroD	amrfinderplus		100			3447	4673	NODE_852_length_12946_cov_31.758281	100
S17M_St	iroC	salmochelin/enterobactin export ABC transporter IroC	amrfinderplus		100			4780	8436	NODE_852_length_12946_cov_31.758281	99.59
S17M_St	iroB	salmochelin biosynthesis C-glycosyltransferase IroB	amrfinderplus		100			8579	9691	NODE_852_length_12946_cov_31.758281	99.73
S17M_St	asr	acid resistance repetitive basic protein Asr	amrfinderplus		100			13155	13460	NODE_86_length_69168_cov_15.744375	99.02
S17M_St	TET(40)	AFK31666.1|FEATURES|tet(40)|tetracycline|tet(40)	deeparg			tetracycline		184	272	NODE_87411_length_269_cov_0.887850	100
S17M_St	BACA	Q8XL56|FEATURES|bacA|bacitracin|bacA	deeparg			bacitracin		240	304	NODE_87894_length_268_cov_1.713615	100
S17M_St	EMRB-QACA_FAMILY_MAJOR_FACILITATOR_TRANSPORTER	AE016830.1.gene768.p01|FEATURES|EmrB-QacA_family_major_facilitator_transporter|multidrug|EmrB-QacA_family_major_facilitator_transporter	deeparg			multidrug		158	246	NODE_88010_length_268_cov_1.291080	98.9
S17M_St	KDPE	NP_415222.1|FEATURES|kdpE|aminoglycoside|kdpE	deeparg			aminoglycoside		1	224	NODE_881_length_12549_cov_21.010725	98.7
S17M_St	arsR	As(III)-sensing metalloregulatory transcriptional repressor ArsR	amrfinderplus	ARSENIC	100	ARSENIC		2939	3289	NODE_889_length_12451_cov_36.163601	99.15
S17M_St	CLASS_C	YP_002806354|FEATURES|class_C|beta-lactam|class_C	deeparg			beta-lactam		1	420	NODE_914_length_12078_cov_34.389171	98.3
S17M_St	blaEC	BlaEC family class C beta-lactamase	amrfinderplus	BETA-LACTAM	100	BETA-LACTAM		6361	7491	NODE_914_length_12078_cov_34.389171	98.94
S17M_St	ACRB	gi:446414955:ref:WP_000492810.1:|FEATURES|acrB|multidrug|acrB	deeparg			multidrug		389	474	NODE_91783_length_262_cov_2.294686	100
S17M_St	PORIN_OMPC	APB87301|FEATURES|porin_OmpC|beta-lactam|porin_OmpC	deeparg			beta-lactam		242	327	NODE_93077_length_260_cov_12.121951	97.7
S17M_St	AADE	ZP_04556181|FEATURES|aadE|aminoglycoside|aadE	deeparg			aminoglycoside		1	288	NODE_9453_length_1596_cov_14.467878	100
S17M_St	ant(6)-Ia	ant(6)-Ia	resfinder		100	Streptomycin		155	1021	NODE_9453_length_1596_cov_14.467878	100
S17M_St	aadE	aminoglycoside 6-adenylyltransferase AadE	amrfinderplus	STREPTOMYCIN	100	AMINOGLYCOSIDE		155	1018	NODE_9453_length_1596_cov_14.467878	100
S17M_St	TRANSCRIPTIONAL_REGULATORY_PROTEIN_CPXR_CPXR	CP000034.1.gene3834.p01|FEATURES|transcriptional_regulatory_protein_CpxR_cpxR|unclassified|transcriptional_regulatory_protein_CpxR_cpxR	deeparg			unclassified		1	457	NODE_950_length_11653_cov_41.348767	100
S17M_St	MDTH	YP_852164|FEATURES|mdtH|multidrug|mdtH	deeparg			multidrug		1	412	NODE_95_length_66993_cov_17.663465	99.8
S17M_St	MDFA	NP_752857|FEATURES|mdfA|multidrug|mdfA	deeparg			multidrug		1	420	NODE_993_length_11262_cov_19.774694	99.3
S18M_Sa	PENA	U58210.1.gene4.p01|FEATURES|penA|beta-lactam|penA	deeparg			beta-lactam		461	535	NODE_17857_length_226_cov_1.111111	98.7
S18M_Sa	CAMP-REGULATORY_PROTEIN	gi:490856477:ref:WP_004718520.1:|FEATURES|cAMP-regulatory_protein|unclassified|cAMP-regulatory_protein	deeparg			unclassified		28	98	NODE_18991_length_215_cov_1.187500	100
S18M_St	TRANSCRIPTIONAL_REGULATORY_PROTEIN_CPXR_CPXR	CP001918.1.gene5135.p01|FEATURES|transcriptional_regulatory_protein_CpxR_cpxR|unclassified|transcriptional_regulatory_protein_CpxR_cpxR	deeparg			unclassified		1	137	NODE_10025_length_560_cov_1.548515	96.4
S18M_St	SDIA	gi:503995881:ref:WP_014229875.1:|FEATURES|sdiA|unclassified|sdiA	deeparg			unclassified		138	240	NODE_10103_length_558_cov_3.021869	100
S18M_St	ACRB	ABR13271|FEATURES|acrB|multidrug|acrB	deeparg			multidrug		135	317	NODE_10469_length_550_cov_1.909091	98.4
S18M_St	MAJOR_FACILITATOR_SUPERFAMILY_TRANSPORTER	YP_808159|FEATURES|major_facilitator_superfamily_transporter|multidrug|major_facilitator_superfamily_transporter	deeparg			multidrug		1	185	NODE_1090_length_2073_cov_4.513875	96.8
S18M_St	KDPE	NP_415222.1|FEATURES|kdpE|aminoglycoside|kdpE	deeparg			aminoglycoside		1	224	NODE_10_length_173145_cov_799.681761	99.1
S18M_St	CAMP-REGULATORY_PROTEIN	gi:446164891:ref:WP_000242746.1:|FEATURES|cAMP-regulatory_protein|unclassified|cAMP-regulatory_protein	deeparg			unclassified		73	210	NODE_11088_length_536_cov_1.777547	100
S18M_St	LMRD	ABF66027.1|FEATURES|lmrD|MLS|lmrD	deeparg			MLS		61	662	NODE_1132_length_1999_cov_3.037037	98.8
S18M_St	iss	increased serum survival lipoprotein Iss	amrfinderplus		100			16093	16383	NODE_114_length_27391_cov_1072.393291	100
S18M_St	mchB	microcin H47	amrfinderplus		100			486	710	NODE_1192_length_1907_cov_3.282937	100
S18M_St	OMPR	CP000034.1.gene3672.p01|FEATURES|ompR|multidrug|ompR	deeparg			multidrug		1	323	NODE_1220_length_1861_cov_3.003322	96.3
S18M_St	ACRF	CP000647.1.gene3710.p01|FEATURES|acrF|multidrug|acrF	deeparg			multidrug		1	415	NODE_1250_length_1817_cov_3.110102	95.7
S18M_St	LMRC	ABF66011.1|FEATURES|lmrC|MLS|lmrC	deeparg			MLS		379	541	NODE_13414_length_491_cov_2.107798	100
S18M_St	TOLC	gi:1033067325:ref:WP_064377960.1:|FEATURES|TolC|multidrug|TolC	deeparg			multidrug		407	482	NODE_14432_length_475_cov_2.666667	98.7
S18M_St	MDTH	gi:496081465:ref:WP_008805972.1:|FEATURES|mdtH|multidrug|mdtH	deeparg			multidrug		61	134	NODE_14524_length_474_cov_1.642005	98.6
S18M_St	TRANSCRIPTIONAL_REGULATORY_PROTEIN_CPXR_CPXR	CP001918.1.gene5135.p01|FEATURES|transcriptional_regulatory_protein_CpxR_cpxR|unclassified|transcriptional_regulatory_protein_CpxR_cpxR	deeparg			unclassified		158	232	NODE_15025_length_466_cov_3.459854	100
S18M_St	RAMA	AFK13828.1|FEATURES|ramA|multidrug|ramA	deeparg			multidrug		65	124	NODE_15582_length_459_cov_1.257426	96.7
S18M_St	copA	copper-translocating P-type ATPase CopA	amrfinderplus	COPPER	100	COPPER		7587	9767	NODE_163_length_17957_cov_45.946933	99.45
S18M_St	copB	copper/silver-translocating P-type ATPase CopB	amrfinderplus	COPPER/SILVER	100	COPPER/SILVER		9799	12033	NODE_163_length_17957_cov_45.946933	99.6
S18M_St	MDFA	YP_001176066|FEATURES|mdfA|multidrug|mdfA	deeparg			multidrug		196	339	NODE_17410_length_435_cov_1.500000	95.1
S18M_St	MDTB	gi:583239411:ref:WP_024157252.1:|FEATURES|mdtB|multidrug|mdtB	deeparg			multidrug		30	172	NODE_17618_length_432_cov_2.267905	95.8
S18M_St	EMRB-QACA_FAMILY_MAJOR_FACILITATOR_TRANSPORTER	CP001918.1.gene4071.p01|FEATURES|EmrB-QacA_family_major_facilitator_transporter|multidrug|EmrB-QacA_family_major_facilitator_transporter	deeparg			multidrug		145	286	NODE_17963_length_428_cov_1.504021	95.1
S18M_St	ACRF	AAC76298.1|FEATURES|AcrF|multidrug|AcrF	deeparg			multidrug		1	1034	NODE_17_length_124720_cov_1139.842362	99.5
S18M_St	acrF	multidrug efflux RND transporter permease subunit AcrF	amrfinderplus	EFFLUX	100	EFFLUX		5411	8512	NODE_17_length_124720_cov_1139.842362	99.52
S18M_St	ACRB	gi:697351584:pdb:4U8Y:A|FEATURES|acrB|multidrug|acrB	deeparg			multidrug		914	1023	NODE_18071_length_426_cov_3.444744	96.4
S18M_St	MDTO	gi:545242743:ref:WP_021541510.1:|FEATURES|mdtO|multidrug|mdtO	deeparg			multidrug		1	683	NODE_1_length_705652_cov_1105.496727	99.6
S18M_St	ibeA	putative intracellular survival FAD-dependent oxidoreductase IbeA	amrfinderplus		100			312569	313936	NODE_1_length_705652_cov_1105.496727	97.81
S18M_St	blaEC-5	cephalosporin-hydrolyzing class C beta-lactamase EC-5	amrfinderplus	CEPHALOSPORIN	100	BETA-LACTAM		524488	525618	NODE_1_length_705652_cov_1105.496727	100
S18M_St	fosA8	FosA8 family fosfomycin resistance glutathione transferase	amrfinderplus	FOSFOMYCIN	95.04	FOSFOMYCIN		3	404	NODE_20040_length_404_cov_1.088825	97.76
S18M_St	MSBA	NP_415434.1|FEATURES|msbA|nitroimidazole|msbA	deeparg			nitroimidazole		409	539	NODE_20638_length_397_cov_2.500000	95.4
S18M_St	OMPR	CP000034.1.gene3672.p01|FEATURES|ompR|multidrug|ompR	deeparg			multidrug		1	42	NODE_21107_length_392_cov_3.077151	95.2
S18M_St	ACRB	YP_002848372|FEATURES|acrB|multidrug|acrB	deeparg			multidrug		70	199	NODE_21273_length_391_cov_1.226190	100
S18M_St	MEXE	gi:503835165:ref:WP_014069159.1:|FEATURES|mexE|multidrug|mexE	deeparg			multidrug		33	161	NODE_21546_length_388_cov_1.924925	99.2
S18M_St	ACRA	gi:573042590:emb:CDI16885.1:|FEATURES|acrA|multidrug|acrA	deeparg			multidrug		31	155	NODE_22618_length_377_cov_1.953416	95.2
S18M_St	MACB	gi:1033064422:ref:WP_064375412.1:|FEATURES|macB|MLS|macB	deeparg			MLS		38	161	NODE_22688_length_376_cov_2.663551	100
S18M_St	OXY	AY077481.1.gene1.p01|FEATURES|OXY-4|beta-lactam|OXY	deeparg			beta-lactam		1	93	NODE_22896_length_374_cov_3.871473	100
S18M_St	MAJOR_FACILITATOR_SUPERFAMILY_TRANSPORTER	CP001918.1.gene2931.p01|FEATURES|major_facilitator_superfamily_transporter|multidrug|major_facilitator_superfamily_transporter	deeparg			multidrug		368	490	NODE_23268_length_371_cov_1.803797	100
S18M_St	MSBA	NP_415434.1|FEATURES|msbA|nitroimidazole|msbA	deeparg			nitroimidazole		35	157	NODE_23287_length_371_cov_1.503165	95.1
S18M_St	EMRA	gi:490991731:ref:WP_004853464.1:|FEATURES|emrA|multidrug|emrA	deeparg			multidrug		72	390	NODE_2388_length_1146_cov_1.891842	100
S18M_St	MDFA	gi:388607857:gb:EIM37061.1:|FEATURES|mdfA|multidrug|mdfA	deeparg			multidrug		97	216	NODE_24342_length_362_cov_1.237785	96.7
S18M_St	MDTG	gi:847054009:ref:WP_047958257.1:|FEATURES|mdtG|multidrug|mdtG	deeparg			multidrug		1	204	NODE_2483_length_1120_cov_1.749296	96.6
S18M_St	EMRD	YP_001174764|FEATURES|emrD|multidrug|emrD	deeparg			multidrug		315	394	NODE_25012_length_356_cov_2.046512	96.2
S18M_St	TOLC	gi:17384364:emb:CAD13188.1:|FEATURES|TolC|multidrug|TolC	deeparg			multidrug		1	63	NODE_25081_length_355_cov_5.700000	98.4
S18M_St	EMRB-QACA_FAMILY_MAJOR_FACILITATOR_TRANSPORTER	CP001918.1.gene4071.p01|FEATURES|EmrB-QacA_family_major_facilitator_transporter|multidrug|EmrB-QacA_family_major_facilitator_transporter	deeparg			multidrug		350	464	NODE_26357_length_345_cov_0.982759	97.4
S18M_St	ACRB	gi:695815610:ref:WP_032729455.1:|FEATURES|acrB|multidrug|acrB	deeparg			multidrug		492	602	NODE_27589_length_335_cov_1.696429	100
S18M_St	ACRF	CP000647.1.gene3710.p01|FEATURES|acrF|multidrug|acrF	deeparg			multidrug		610	718	NODE_28318_length_329_cov_2.773723	98.2
S18M_St	iroB	salmochelin biosynthesis C-glycosyltransferase IroB	amrfinderplus		100			902	2014	NODE_283_length_10474_cov_5.861983	99.19
S18M_St	iroC	salmochelin/enterobactin export ABC transporter IroC	amrfinderplus		100			2157	5813	NODE_283_length_10474_cov_5.861983	99.59
S18M_St	iroD	catecholate siderophore esterase IroD	amrfinderplus		100			5920	7146	NODE_283_length_10474_cov_5.861983	99.51
S18M_St	iroE	catecholate siderophore esterase IroE	amrfinderplus		100			7234	8187	NODE_283_length_10474_cov_5.861983	99.06
S18M_St	iroN	siderophore salmochelin receptor IroN	amrfinderplus		100			8238	10412	NODE_283_length_10474_cov_5.861983	100
S18M_St	EMRR	NP_417169.1|FEATURES|emrR|fluoroquinolone|emrR	deeparg			fluoroquinolone		1	168	NODE_2867_length_1035_cov_2.520408	95.2
S18M_St	BACA	ZP_03064089|FEATURES|bacA|bacitracin|bacA	deeparg			bacitracin		1	459	NODE_28_length_92762_cov_1085.667673	99.6
S18M_St	KASUGAMYCIN_RESISTANCE_PROTEIN_KSGA	YP_001461223|FEATURES|kasugamycin_resistance_protein_ksgA|aminoglycoside|kasugamycin_resistance_protein_ksgA	deeparg			aminoglycoside		82	189	NODE_29086_length_324_cov_0.862454	97.2
S18M_St	MACA	gi:896016302:ref:WP_049079560.1:|FEATURES|macA|MLS|macA	deeparg			MLS		1	259	NODE_2968_length_1016_cov_2.669095	100
S18M_St	MDTC	CP001918.1.gene3441.p01|FEATURES|mdtC|multidrug|mdtC	deeparg			multidrug		960	1025	NODE_29950_length_317_cov_2.900763	95.5
S18M_St	ybtP	yersiniabactin ABC transporter ATP-binding/permease protein YbtP	amrfinderplus		100			223502	225301	NODE_2_length_634769_cov_663.358374	99.83
S18M_St	ybtQ	yersiniabactin ABC transporter ATP-binding/permease protein YbtQ	amrfinderplus		100			225291	227090	NODE_2_length_634769_cov_663.358374	99.67
S18M_St	emrE	multidrug efflux SMR transporter EmrE	amrfinderplus	EFFLUX	100	EFFLUX		262685	263014	NODE_2_length_634769_cov_663.358374	98.18
S18M_St	asr	acid resistance repetitive basic protein Asr	amrfinderplus		100			599278	599583	NODE_2_length_634769_cov_663.358374	98.04
S18M_St	OQXB	YP_001693238|FEATURES|oqxB|multidrug|oqxB	deeparg			multidrug		100	203	NODE_30235_length_315_cov_2.400000	96.2
S18M_St	EMRB	gi:91073621:gb:ABE08502.1:|FEATURES|emrB|multidrug|emrB	deeparg			multidrug		1	515	NODE_30_length_75594_cov_904.084632	99.4
S18M_St	EMRD	gi:499527904:emb:CCI74263.1:|FEATURES|emrD|multidrug|emrD	deeparg			multidrug		269	368	NODE_31832_length_303_cov_3.810484	97
S18M_St	APH(3')-I	ACD76089|FEATURES|aph(3')-I|aminoglycoside|aph(3')-I	deeparg			aminoglycoside		153	252	NODE_32275_length_300_cov_2.326531	99
S18M_St	MDTH	gi:490988145:ref:WP_004849878.1:|FEATURES|mdtH|multidrug|mdtH	deeparg			multidrug		286	384	NODE_32568_length_298_cov_1.954733	100
S18M_St	SDIA	gi:503836758:ref:WP_014070752.1:|FEATURES|sdiA|unclassified|sdiA	deeparg			unclassified		1	51	NODE_32695_length_297_cov_1.962810	98
S18M_St	TRANSCRIPTIONAL_REGULATORY_PROTEIN_CPXR_CPXR	CP000034.1.gene3834.p01|FEATURES|transcriptional_regulatory_protein_CpxR_cpxR|unclassified|transcriptional_regulatory_protein_CpxR_cpxR	deeparg			unclassified		1	457	NODE_32_length_68187_cov_1399.525113	100
S18M_St	fieF	CDF family cation-efflux transporter FieF	amrfinderplus		100			8411	9310	NODE_32_length_68187_cov_1399.525113	99.67
S18M_St	MDTC	CP001918.1.gene3441.p01|FEATURES|mdtC|multidrug|mdtC	deeparg			multidrug		963	1024	NODE_33028_length_295_cov_1.395833	96.8
S18M_St	MDTC	CP001918.1.gene3441.p01|FEATURES|mdtC|multidrug|mdtC	deeparg			multidrug		1	58	NODE_33192_length_294_cov_1.192469	98.3
S18M_St	MACB	gi:550714721:ref:WP_022647610.1:|FEATURES|macB|MLS|macB	deeparg			MLS		53	148	NODE_33554_length_291_cov_1.830508	95.8
S18M_St	UGD	AAC75089.1|FEATURES|ugd|peptide|ugd	deeparg			peptide		1	212	NODE_3367_length_953_cov_5.139198	99.5
S18M_St	LMRC	ABF66011.1|FEATURES|lmrC|MLS|lmrC	deeparg			MLS		38	352	NODE_3418_length_947_cov_3.238789	100
S18M_St	MDTK	gi:490989759:ref:WP_004851492.1:|FEATURES|mdtK|multidrug|mdtK	deeparg			multidrug		159	253	NODE_34548_length_288_cov_2.446352	100
S18M_St	BACA	YP_002236533|FEATURES|bacA|bacitracin|bacA	deeparg			bacitracin		1	83	NODE_34589_length_288_cov_1.836910	97.6
S18M_St	BACA	BAH65231|FEATURES|bacA|bacitracin|bacA	deeparg			bacitracin		238	273	NODE_35162_length_287_cov_1.228448	100
S18M_St	ACRB	YP_001175677|FEATURES|acrB|multidrug|acrB	deeparg			multidrug		278	372	NODE_35898_length_285_cov_1.408696	97.9
S18M_St	LEN	AM850911.2.gene1.p01|FEATURES|LEN-21|beta-lactam|LEN	deeparg			beta-lactam		1	52	NODE_36579_length_283_cov_1.666667	100
S18M_St	EMRB	gi:491005084:ref:WP_004866805.1:|FEATURES|emrB|multidrug|emrB	deeparg			multidrug		47	139	NODE_37358_length_281_cov_2.000000	100
S18M_St	MDTB	CP001918.1.gene3440.p01|FEATURES|mdtB|multidrug|mdtB	deeparg			multidrug		654	745	NODE_38560_length_279_cov_0.848214	96.7
S18M_St	LMRD	ABF66027.1|FEATURES|lmrD|MLS|lmrD	deeparg			MLS		1	56	NODE_39341_length_277_cov_4.707207	100
S18M_St	MDTF	YP_859120|FEATURES|mdtF|multidrug|mdtF	deeparg			multidrug		1	1037	NODE_3_length_557409_cov_1312.530076	99.9
S18M_St	espB	type III secretion system LEE translocon pore-forming subunit EspB	amrfinderplus		100			419834	420796	NODE_3_length_557409_cov_1312.530076	100
S18M_St	espA	type III secretion system LEE translocon filament protein EspA	amrfinderplus		100			421972	422541	NODE_3_length_557409_cov_1312.530076	100
S18M_St	eae	intimin type beta	amrfinderplus	BETA	100	INTIMIN		425215	428031	NODE_3_length_557409_cov_1312.530076	100
S18M_St	tir	type III secretion system LEE translocated intimin receptor Tir	amrfinderplus		100			428701	430347	NODE_3_length_557409_cov_1312.530076	99.82
S18M_St	emrD	multidrug efflux MFS transporter EmrD	amrfinderplus	EFFLUX	100	EFFLUX		474446	475633	NODE_3_length_557409_cov_1312.530076	99.49
S18M_St	pic	serine protease autotransporter toxin Pic	amrfinderplus		100			1622	5734	NODE_403_length_6759_cov_5.817124	100
S18M_St	BAER	YP_490321.1|FEATURES|baeR|multidrug|baeR	deeparg			multidrug		171	239	NODE_42770_length_272_cov_2.626728	98.6
S18M_St	APH(3')-I	AAA88337|FEATURES|aph(3')-I|aminoglycoside|aph(3')-I	deeparg			aminoglycoside		22	111	NODE_43266_length_272_cov_0.875576	98.9
S18M_St	LMRP	NP_268322|FEATURES|lmrP|MLS|lmrP	deeparg			MLS		1	408	NODE_443_length_6056_cov_4.364439	95.3
S18M_St	CAMP-REGULATORY_PROTEIN	gi:446164903:ref:WP_000242758.1:|FEATURES|cAMP-regulatory_protein|unclassified|cAMP-regulatory_protein	deeparg			unclassified		1	210	NODE_4609_length_818_cov_2.707733	100
S18M_St	EVGS	AAC75429.1|FEATURES|evgS|multidrug|evgS	deeparg			multidrug		1	1197	NODE_4_length_458106_cov_809.040469	96.8
S18M_St	EMRB	gi:490991732:ref:WP_004853465.1:|FEATURES|emrB|multidrug|emrB	deeparg			multidrug		402	512	NODE_5071_length_779_cov_2.727901	99.1
S18M_St	MARA	YP_489794.1|FEATURES|marA|multidrug|marA	deeparg			multidrug		1	127	NODE_50_length_49761_cov_589.265179	99.2
S18M_St	MULTIDRUG_ABC_TRANSPORTER	gi:896355182:ref:WP_049310020.1:|FEATURES|multidrug_ABC_transporter|multidrug|multidrug_ABC_transporter	deeparg			multidrug		40	122	NODE_55671_length_253_cov_0.888889	100
S18M_St	OMPR	CP000034.1.gene3672.p01|FEATURES|ompR|multidrug|ompR	deeparg			multidrug		233	315	NODE_55833_length_252_cov_1.928934	97.6
S18M_St	MDTG	gi:490238955:ref:WP_004137235.1:|FEATURES|mdtG|multidrug|mdtG	deeparg			multidrug		320	416	NODE_5622_length_738_cov_3.598829	97.9
S18M_St	MDTG	gi:490238955:ref:WP_004137235.1:|FEATURES|mdtG|multidrug|mdtG	deeparg			multidrug		123	204	NODE_56919_length_250_cov_3.897436	98.8
S18M_St	MACA	gi:970267843:ref:WP_058650642.1:|FEATURES|macA|MLS|macA	deeparg			MLS		173	254	NODE_58090_length_248_cov_2.953368	100
S18M_St	MACB	gi:446110269:ref:WP_000188124.1:|FEATURES|macB|MLS|macB	deeparg			MLS		1	648	NODE_5_length_418590_cov_730.011242	100
S18M_St	cif	type III secretion system effector Cif	amrfinderplus		97.52			72928	73752	NODE_5_length_418590_cov_730.011242	100
S18M_St	espJ	type III secretion system effector ADP-ribosyltransferase EspJ	amrfinderplus		100			76151	76801	NODE_5_length_418590_cov_730.011242	99.54
S18M_St	MDTB	gi:447120656:ref:WP_001197912.1:|FEATURES|mdtB|multidrug|mdtB	deeparg			multidrug		946	1024	NODE_62858_length_240_cov_2.048649	96.2
S18M_St	MDTH	gi:556489356:ref:WP_023337086.1:|FEATURES|mdtH|multidrug|mdtH	deeparg			multidrug		138	216	NODE_64031_length_238_cov_1.333333	100
S18M_St	TOLC	gi:503837792:ref:WP_014071786.1:|FEATURES|TolC|multidrug|TolC	deeparg			multidrug		167	244	NODE_64355_length_237_cov_3.027473	100
S18M_St	KLEBSIELLA_PNEUMONIAE_OMPK36	YP_005228001.1|FEATURES|Klebsiella_pneumoniae_OmpK36|beta-lactam|Klebsiella_pneumoniae_OmpK36	deeparg			beta-lactam		37	115	NODE_64360_length_237_cov_2.609890	96.2
S18M_St	MAJOR_FACILITATOR_SUPERFAMILY_TRANSPORTER	CP001918.1.gene2931.p01|FEATURES|major_facilitator_superfamily_transporter|multidrug|major_facilitator_superfamily_transporter	deeparg			multidrug		276	351	NODE_65905_length_234_cov_3.379888	98.7
S18M_St	TOLC	gi:695774696:ref:WP_032697552.1:|FEATURES|TolC|multidrug|TolC	deeparg			multidrug		128	204	NODE_66433_length_233_cov_3.202247	97.4
S18M_St	OQXB	YP_001693238|FEATURES|oqxB|multidrug|oqxB	deeparg			multidrug		157	232	NODE_68140_length_230_cov_1.982857	97.4
S18M_St	FOSA	gi:493171500:ref:WP_006174178.1:|FEATURES|fosA|fosfomycin|fosA	deeparg			fosfomycin		89	136	NODE_68153_length_230_cov_1.851429	97.9
S18M_St	MDTA	CP001918.1.gene3439.p01|FEATURES|mdtA|multidrug|mdtA	deeparg			multidrug		114	189	NODE_68652_length_229_cov_2.183908	97.4
S18M_St	ACT	AFU25650.1|FEATURES|ACT-12|beta-lactam|ACT	deeparg			beta-lactam		340	381	NODE_69874_length_227_cov_1.104651	100
S18M_St	TOLC	ZP_04536687|FEATURES|TolC|multidrug|TolC	deeparg			multidrug		1	506	NODE_6_length_401487_cov_977.790582	99.8
S18M_St	MDTG	gi:852054322:ref:WP_048271543.1:|FEATURES|mdtG|multidrug|mdtG	deeparg			multidrug		2	76	NODE_70696_length_225_cov_1.117647	100
S18M_St	TOLC	gi:502863768:ref:WP_013098744.1:|FEATURES|TolC|multidrug|TolC	deeparg			multidrug		94	166	NODE_71772_length_222_cov_3.413174	100
S18M_St	EMRB	gi:896109343:ref:WP_049139088.1:|FEATURES|emrB|multidrug|emrB	deeparg			multidrug		219	291	NODE_72539_length_221_cov_1.144578	100
S18M_St	KASUGAMYCIN_RESISTANCE_PROTEIN_KSGA	YP_001439344|FEATURES|kasugamycin_resistance_protein_ksgA|aminoglycoside|kasugamycin_resistance_protein_ksgA	deeparg			aminoglycoside		32	104	NODE_72618_length_221_cov_1.144578	95.9
S18M_St	OQXB	YP_001693238|FEATURES|oqxB|multidrug|oqxB	deeparg			multidrug		345	480	NODE_7722_length_632_cov_3.327556	100
S18M_St	EMRA	gi:695720550:ref:WP_032648001.1:|FEATURES|emrA|multidrug|emrA	deeparg			multidrug		255	323	NODE_77718_length_209_cov_1.233766	100
S18M_St	BAES	BAA15934.1|FEATURES|baeS|multidrug|baeS	deeparg			multidrug		249	316	NODE_78013_length_208_cov_1.241830	95.6
S18M_St	ACRF	CP000647.1.gene3710.p01|FEATURES|acrF|multidrug|acrF	deeparg			multidrug		872	1036	NODE_7836_length_628_cov_2.535777	97
S18M_St	COB(I)ALAMIN_ADENOLSYLTRANSFERASE	gi:447201645:ref:WP_001278901.1:|FEATURES|cob(I)alamin_adenolsyltransferase|unclassified|cob(I)alamin_adenolsyltransferase	deeparg			unclassified		1	1035	NODE_7_length_299441_cov_696.891652	99.8
S18M_St	ariR	biofilm/acid-resistance regulator AriR	amrfinderplus		100			32889	33152	NODE_7_length_299441_cov_696.891652	97.73
S18M_St	TOLC	gi:490992519:ref:WP_004854252.1:|FEATURES|TolC|multidrug|TolC	deeparg			multidrug		186	391	NODE_8101_length_618_cov_2.550622	99
S18M_St	PATA	NP_417544.5|FEATURES|patA|fluoroquinolone|patA	deeparg			fluoroquinolone		140	342	NODE_8249_length_613_cov_1.836918	95.6
S18M_St	MEXX	gi:640684048:ref:WP_025108493.1:|FEATURES|mexX|multidrug|mexX	deeparg			multidrug		1	194	NODE_8609_length_599_cov_3.841912	100
S18M_St	MARA	YP_489794.1|FEATURES|marA|multidrug|marA	deeparg			multidrug		1	84	NODE_8743_length_595_cov_3.694444	95.2
S18M_St	ACRB	YP_002240037|FEATURES|acrB|multidrug|acrB	deeparg			multidrug		56	251	NODE_8848_length_592_cov_1.798883	99
S18M_St	PENA	U58210.1.gene4.p01|FEATURES|penA|beta-lactam|penA	deeparg			beta-lactam		54	704	NODE_88_length_33349_cov_52.097735	99.1
S18M_St	ACRB	NP_752514|FEATURES|acrB|multidrug|acrB	deeparg			multidrug		1	1049	NODE_8_length_269058_cov_867.643260	100
S18M_St	vactox	vacuolating autotransporter toxin Vat	amrfinderplus		100			7555	11682	NODE_8_length_269058_cov_867.643260	99.85
S18M_St	fdeC	inverse autotransporter adhesin FdeC	amrfinderplus		100			31353	35600	NODE_8_length_269058_cov_867.643260	97.18
S18M_St	focG	F1C fimbria minor subunit FocG	amrfinderplus		100			923	1423	NODE_926_length_2489_cov_4.761709	98.8
S18M_St	AAC(6')-II	AJ584700.2.gene1.p01|FEATURES|aac(6')-II|aminoglycoside|aac(6')-II	deeparg			aminoglycoside		1	182	NODE_92_length_32605_cov_51.522458	99.5
S18M_St	aac(6')-Iid	aac(6')-Iid	resfinder		100	Amikacin, Tobramycin		340	888	NODE_92_length_32605_cov_51.522458	99.82
S18M_St	aac(6')-I	aminoglycoside 6'-N-acetyltransferase	amrfinderplus	AMINOGLYCOSIDE	100	AMINOGLYCOSIDE		343	888	NODE_92_length_32605_cov_51.522458	99.45
S18M_St	EMRB	gi:757781039:ref:WP_042999623.1:|FEATURES|emrB|multidrug|emrB	deeparg			multidrug		270	461	NODE_9367_length_577_cov_5.555556	98.4
S18M_St	OXY	M27459.1.gene1.p01|FEATURES|OXY-1|beta-lactam|OXY	deeparg			beta-lactam		132	239	NODE_9491_length_574_cov_2.196532	99.1
S19M_St	EMRB-QACA_FAMILY_MAJOR_FACILITATOR_TRANSPORTER	NC_002951.3237948.p01|FEATURES|EmrB-QacA_family_major_facilitator_transporter|multidrug|EmrB-QacA_family_major_facilitator_transporter	deeparg			multidrug		54	122	NODE_1032707_length_208_cov_1.241830	100
S19M_St	TETW	AAL09826|FEATURES|tetW|tetracycline|tetW	deeparg			tetracycline		463	525	NODE_1049967_length_192_cov_9.788321	100
S19M_St	TETW	ZP_04576183|FEATURES|tetW|tetracycline|tetW	deeparg			tetracycline		539	581	NODE_1059611_length_132_cov_11.870130	100
S19M_St	RPOB2	BAD59497.1|FEATURES|rpoB2|multidrug|rpoB2	deeparg			multidrug		458	484	NODE_1076686_length_87_cov_3.812500	96.3
S19M_St	CAT_CHLORAMPHENICOL_ACETYLTRANSFERASE	M90091.1.gene2.p01|FEATURES|cat_chloramphenicol_acetyltransferase|phenicol|cat_chloramphenicol_acetyltransferase	deeparg			phenicol		1	178	NODE_13097_length_2503_cov_5.975490	100
S19M_St	TETO	P20174|FEATURES|tetO|tetracycline|tetO	deeparg			tetracycline		89	639	NODE_13339_length_2471_cov_5.518626	99.8
S19M_St	TETW	YP_594556|FEATURES|tetW|tetracycline|tetW	deeparg			tetracycline		539	639	NODE_145672_length_562_cov_5.877712	100
S19M_St	MEFA	gi:653615298:ref:WP_027625762.1:|FEATURES|mefA|MLS|mefA	deeparg			MLS		1	405	NODE_16755_length_2114_cov_8.365712	99.8
S19M_St	mef(A)	mef(A)	resfinder		100	Erythromycin, Azithromycin		6	1223	NODE_16755_length_2114_cov_8.365712	95.48
S19M_St	CFXA3	ZP_04543532|FEATURES|CfxA3|beta-lactam|CfxA3	deeparg			beta-lactam		39	321	NODE_2118_length_9696_cov_6.509491	99.6
S19M_St	TET32	ABV82120|FEATURES|tet32|tetracycline|tet32	deeparg			tetracycline		139	639	NODE_22586_length_1741_cov_2.752076	99.8
S19M_St	TETQ	BAD46890|FEATURES|tetQ|tetracycline|tetQ	deeparg			tetracycline		1	657	NODE_3035_length_7367_cov_7.158643	99.1
S19M_St	tet(Q)	tet(Q)	resfinder		100	Doxycycline, Tetracycline, Minocycline		3983	5908	NODE_3035_length_7367_cov_7.158643	99.22
S19M_St	tet(Q)	tetracycline resistance ribosomal protection protein Tet(Q)	amrfinderplus	TETRACYCLINE	100	TETRACYCLINE		3986	5908	NODE_3035_length_7367_cov_7.158643	98.75
S19M_St	TET(40)	AFK31666.1|FEATURES|tet(40)|tetracycline|tet(40)	deeparg			tetracycline		1	383	NODE_31706_length_1403_cov_2.749258	99.7
S19M_St	tet(40)	tetracycline efflux MFS transporter Tet(40)	amrfinderplus	TETRACYCLINE	94.33	TETRACYCLINE		253	1401	NODE_31706_length_1403_cov_2.749258	99.74
S19M_St	PMRF	AAC75314.1|FEATURES|PmrF|peptide|PmrF	deeparg			peptide		1	52	NODE_344510_length_350_cov_1.288136	98.1
S19M_St	TETW	ABN80187|FEATURES|tetW|tetracycline|tetW	deeparg			tetracycline		1	35	NODE_3804_length_6184_cov_7.647251	100
S19M_St	hld	delta-hemolysin	amrfinderplus		100			24	101	NODE_382416_length_328_cov_2.435897	100
S19M_St	TETB	ZP_03561873|FEATURES|tetB|tetracycline|tetB	deeparg			tetracycline		380	450	NODE_396401_length_321_cov_1.071429	98.6
S19M_St	mef(En2)	macrolide efflux MFS transporter Mef(En2)	amrfinderplus	MACROLIDE	100	MACROLIDE		347	1549	NODE_4294_length_5649_cov_4.801573	99.5
S19M_St	lnu(AN2)	lincosamide nucleotidyltransferase Lnu(AN2)	amrfinderplus	LINCOSAMIDE	100	LINCOSAMIDE		1577	2086	NODE_4294_length_5649_cov_4.801573	100
S19M_St	TETO	ZP_03223548|FEATURES|tetO|tetracycline|tetO	deeparg			tetracycline		1	78	NODE_43178_length_1154_cov_5.617834	100
S19M_St	VANR	gi:948234034:ref:WP_056891683.1:|FEATURES|vanR|glycopeptide|vanR	deeparg			glycopeptide		99	194	NODE_460659_length_290_cov_1.617021	96.9
S19M_St	lnu(C)	lnu(C)	resfinder		96.9697	Lincomycin		4813	5292	NODE_4667_length_5292_cov_4.254344	96.88
S19M_St	OMPR	CP000034.1.gene3672.p01|FEATURES|ompR|multidrug|ompR	deeparg			multidrug		252	345	NODE_475944_length_286_cov_1.645022	100
S19M_St	EMRD	YP_543187|FEATURES|emrD|multidrug|emrD	deeparg			multidrug		44	136	NODE_491835_length_282_cov_1.674009	100
S19M_St	MDTF	gi:445947058:ref:WP_000024913.1:|FEATURES|mdtF|multidrug|mdtF	deeparg			multidrug		650	741	NODE_515017_length_278_cov_0.852018	100
S19M_St	MDTF	gi:803469184:ref:WP_046072900.1:|FEATURES|mdtF|multidrug|mdtF	deeparg			multidrug		865	954	NODE_546282_length_273_cov_1.307339	100
S19M_St	CAMP-REGULATORY_PROTEIN	gi:490367208:ref:WP_004246872.1:|FEATURES|cAMP-regulatory_protein|unclassified|cAMP-regulatory_protein	deeparg			unclassified		1	32	NODE_548179_length_273_cov_0.871560	100
S19M_St	TETM	BAB82500|FEATURES|tetM|tetracycline|tetM	deeparg			tetracycline		292	381	NODE_565749_length_270_cov_1.767442	100
S19M_St	BACTERIAL_REGULATORY_PROTEIN_LUXR	CP000034.1.gene4477.p01|FEATURES|bacterial_regulatory_protein_LuxR|unclassified|bacterial_regulatory_protein_LuxR	deeparg			unclassified		11	99	NODE_577664_length_268_cov_2.676056	100
S19M_St	CFXA2	AF118110.1.gene1.p01|FEATURES|CfxA2|beta-lactam|CfxA2	deeparg			beta-lactam		1	321	NODE_6296_length_4207_cov_4.085983	100
S19M_St	cfxA5	cfxA5	resfinder		100	Unknown Beta-lactam		2598	3563	NODE_6296_length_4207_cov_4.085983	99.79
S19M_St	cfxA4	cfxA4	resfinder		100	Unknown Beta-lactam		2598	3563	NODE_6296_length_4207_cov_4.085983	99.79
S19M_St	cfxA3	cfxA3	resfinder		100	Ampicillin		2598	3563	NODE_6296_length_4207_cov_4.085983	99.79
S19M_St	cfxA	cfxA	resfinder		100	Cefoxitin, Ampicillin		2598	3563	NODE_6296_length_4207_cov_4.085983	99.79
S19M_St	cfxA	CfxA family broad-spectrum class A beta-lactamase	amrfinderplus	BETA-LACTAM	100	BETA-LACTAM		2601	3563	NODE_6296_length_4207_cov_4.085983	100
S19M_St	ACRF	AAC76298.1|FEATURES|AcrF|multidrug|AcrF	deeparg			multidrug		842	926	NODE_654571_length_259_cov_0.931373	100
S19M_St	ACRB	gi:485731880:ref:WP_001359514.1:|FEATURES|acrB|multidrug|acrB	deeparg			multidrug		1	53	NODE_697828_length_254_cov_0.939698	100
S19M_St	MDFA	AAC44147|FEATURES|mdfA|multidrug|mdfA	deeparg			multidrug		46	129	NODE_700678_length_253_cov_1.919192	100
S19M_St	TETW	AJ222769.gene.p01|FEATURES|tetW|tetracycline|tetW	deeparg			tetracycline		1	639	NODE_7800_length_3581_cov_97.509643	100
S19M_St	tet(W)	tet(W)	resfinder		100	Doxycycline, Tetracycline, Minocycline		840	2759	NODE_7800_length_3581_cov_97.509643	100
S19M_St	tet(W)	tetracycline resistance ribosomal protection protein Tet(W)	amrfinderplus	TETRACYCLINE	100	TETRACYCLINE		840	2756	NODE_7800_length_3581_cov_97.509643	100
S19M_St	TETW	YP_594556|FEATURES|tetW|tetracycline|tetW	deeparg			tetracycline		291	555	NODE_78985_length_798_cov_7.018843	100
S19M_St	YOJI	NP_416715.1|FEATURES|YojI|peptide|YojI	deeparg			peptide		495	547	NODE_789915_length_242_cov_1.016043	100
S19M_St	MDTP	gi:486387945:ref:WP_001601125.1:|FEATURES|mdtP|multidrug|mdtP	deeparg			multidrug		192	270	NODE_822816_length_238_cov_1.038251	100
S19M_St	BAER	YP_490321.1|FEATURES|baeR|multidrug|baeR	deeparg			multidrug		156	232	NODE_870472_length_231_cov_4.318182	100
S19M_St	ACRD	YP_490697.1|FEATURES|acrD|aminoglycoside|acrD	deeparg			aminoglycoside		972	1037	NODE_898539_length_228_cov_1.098266	100
S19M_St	EMRB-QACA_FAMILY_MAJOR_FACILITATOR_TRANSPORTER	NC_002951.3238155.p01|FEATURES|EmrB-QacA_family_major_facilitator_transporter|multidrug|EmrB-QacA_family_major_facilitator_transporter	deeparg			multidrug		175	245	NODE_991894_length_214_cov_1.792453	97.2
S1A_St	TETB	YP_002394587|FEATURES|tetB|tetracycline|tetB	deeparg			tetracycline		158	245	NODE_33707_length_267_cov_0.896226	100
S1A_St	TETM	ABO43851|FEATURES|tetM|tetracycline|tetM	deeparg			tetracycline		1	451	NODE_3549_length_1488_cov_3.683182	99.6
S1A_St	VANS	AAY67972|FEATURES|vanS|glycopeptide|vanS	deeparg			glycopeptide		61	132	NODE_56146_length_218_cov_1.165644	98.6
S1A_St	ERMB	gi:494752321:ref:WP_007487729.1:|FEATURES|ermB|MLS|ermB	deeparg			MLS		1	183	NODE_6521_length_775_cov_3.122222	98.9
S1A_St	TETW	gi:104303742:gb:ABF72138.1:|FEATURES|tetW|tetracycline|tetW	deeparg			tetracycline		453	639	NODE_8641_length_604_cov_2.958106	100
S1A_St	TETM	ZP_03984378|FEATURES|tetM|tetracycline|tetM	deeparg			tetracycline		1	644	NODE_905_length_6884_cov_6.043637	98.8
S1A_St	tet(M)	tet(M)	resfinder		100	Doxycycline, Tetracycline, Minocycline		1476	3401	NODE_905_length_6884_cov_6.043637	99.07
S1A_St	tet(M)	tetracycline resistance ribosomal protection protein Tet(M)	amrfinderplus	TETRACYCLINE	100	TETRACYCLINE		1476	3398	NODE_905_length_6884_cov_6.043637	98.91
S1A_St	tet(L)	tet(L)	resfinder		100	Doxycycline, Tetracycline, Doxycycline, Tetracycline, Minocycline, Tigecycline		3611	4987	NODE_905_length_6884_cov_6.043637	99.78
S1A_St	tet(L)	tetracycline efflux MFS transporter Tet(L)	amrfinderplus	TETRACYCLINE	100	TETRACYCLINE		3611	4984	NODE_905_length_6884_cov_6.043637	99.34
S1M_St	MDTP	YP_002385300|FEATURES|mdtP|multidrug|mdtP	deeparg			multidrug		17	95	NODE_100604_length_239_cov_1.032609	100
S1M_St	EMRB	gi:91073621:gb:ABE08502.1:|FEATURES|emrB|multidrug|emrB	deeparg			multidrug		1	515	NODE_100_length_54756_cov_48.059450	99.4
S1M_St	MDTL	gi:446008125:ref:WP_000085980.1:|FEATURES|mdtL|multidrug|mdtL	deeparg			multidrug		7	85	NODE_101450_length_238_cov_1.038251	98.7
S1M_St	MDTN	gi:935667920:ref:WP_054495375.1:|FEATURES|mdtN|multidrug|mdtN	deeparg			multidrug		88	165	NODE_102594_length_236_cov_1.574586	97.4
S1M_St	EMRE	AAN80811|FEATURES|emrE|multidrug|emrE	deeparg			multidrug		1	71	NODE_103731_length_235_cov_0.905556	98.6
S1M_St	MEF(B)	ACJ63262.1|FEATURES|mef(B)|MLS|mef(B)	deeparg			MLS		372	409	NODE_105045_length_233_cov_0.938202	100
S1M_St	TOLC	gi:519084358:ref:WP_020240233.1:|FEATURES|TolC|multidrug|TolC	deeparg			multidrug		81	157	NODE_105426_length_232_cov_1.073446	100
S1M_St	OMPF	gi:447175130:ref:WP_001252386.1:|FEATURES|ompF|multidrug|ompF	deeparg			multidrug		1	621	NODE_1058_length_12712_cov_39.835269	99.7
S1M_St	MARA	YP_489794.1|FEATURES|marA|multidrug|marA	deeparg			multidrug		1	127	NODE_1074_length_12534_cov_36.751823	100
S1M_St	MEXE	YP_002383660|FEATURES|mexE|multidrug|mexE	deeparg			multidrug		13	87	NODE_107517_length_229_cov_1.091954	100
S1M_St	ACRB	gi:446414960:ref:WP_000492815.1:|FEATURES|acrB|multidrug|acrB	deeparg			multidrug		538	1004	NODE_11051_length_1402_cov_2.279881	100
S1M_St	MDTE	gi:510928679:ref:WP_016249323.1:|FEATURES|mdtE|multidrug|mdtE	deeparg			multidrug		309	382	NODE_111615_length_222_cov_1.706587	100
S1M_St	UGD	AAC75089.1|FEATURES|ugd|peptide|ugd	deeparg			peptide		265	335	NODE_116247_length_214_cov_2.389937	95.8
S1M_St	MACA	gi:647321642:ref:WP_025758846.1:|FEATURES|macA|MLS|macA	deeparg			MLS		264	333	NODE_117799_length_212_cov_1.210191	97.1
S1M_St	MDTC	gi:693139507:ref:WP_032281183.1:|FEATURES|mdtC|multidrug|mdtC	deeparg			multidrug		792	860	NODE_118069_length_211_cov_2.788462	100
S1M_St	BAER	YP_490321.1|FEATURES|baeR|multidrug|baeR	deeparg			multidrug		74	142	NODE_119046_length_210_cov_1.225806	98.6
S1M_St	MDTK	gi:447097718:ref:WP_001174974.1:|FEATURES|mdtK|multidrug|mdtK	deeparg			multidrug		388	456	NODE_119377_length_209_cov_1.850649	100
S1M_St	BACA	ZP_02635322|FEATURES|bacA|bacitracin|bacA	deeparg			bacitracin		1	304	NODE_12025_length_1288_cov_4.686942	99.7
S1M_St	TETP	YP_002850805|FEATURES|tetP|tetracycline|tetP	deeparg			tetracycline		599	660	NODE_12040_length_1286_cov_25.748172	100
S1M_St	PORIN_OMPC	APB87301|FEATURES|porin_OmpC|beta-lactam|porin_OmpC	deeparg			beta-lactam		273	327	NODE_122105_length_167_cov_18.303571	96.4
S1M_St	PORIN_OMPC	APB87301|FEATURES|porin_OmpC|beta-lactam|porin_OmpC	deeparg			beta-lactam		274	327	NODE_122158_length_164_cov_13.724771	96.3
S1M_St	MDFA	NP_752857|FEATURES|mdfA|multidrug|mdfA	deeparg			multidrug		1	420	NODE_1232_length_11262_cov_40.790934	99.3
S1M_St	PORIN_OMPC	APB87301|FEATURES|porin_OmpC|beta-lactam|porin_OmpC	deeparg			beta-lactam		310	341	NODE_124929_length_98_cov_39.813953	100
S1M_St	PORIN_OMPC	APB87301|FEATURES|porin_OmpC|beta-lactam|porin_OmpC	deeparg			beta-lactam		310	341	NODE_124945_length_98_cov_8.744186	100
S1M_St	ACRA	NC_002695.1.912781.p01|FEATURES|acrA|multidrug|acrA	deeparg			multidrug		32	373	NODE_12516_length_1239_cov_1.847973	98
S1M_St	MDTF	YP_001464983|FEATURES|mdtF|multidrug|mdtF	deeparg			multidrug		1	1037	NODE_1270_length_10992_cov_45.284356	100
S1M_St	astA	heat-stable enterotoxin EAST1	amrfinderplus		100			782	895	NODE_13362_length_1166_cov_49.374437	100
S1M_St	MDTM	gi:299882142:gb:EFI90353.1:|FEATURES|mdtM|multidrug|mdtM	deeparg			multidrug		1	443	NODE_1342_length_10511_cov_49.447112	97.3
S1M_St	mdtM	multidrug efflux MFS transporter MdtM	amrfinderplus	EFFLUX	100	EFFLUX		3376	4605	NODE_1342_length_10511_cov_49.447112	98.05
S1M_St	MACB	ZP_03003741|FEATURES|macB|MLS|macB	deeparg			MLS		1	648	NODE_1354_length_10419_cov_43.974334	100
S1M_St	COB(I)ALAMIN_ADENOLSYLTRANSFERASE	gi:447201650:ref:WP_001278906.1:|FEATURES|cob(I)alamin_adenolsyltransferase|unclassified|cob(I)alamin_adenolsyltransferase	deeparg			unclassified		1	196	NODE_137_length_46513_cov_37.961191	100
S1M_St	SDIA	gi:332101265:gb:EGJ04611.1:|FEATURES|sdiA|unclassified|sdiA	deeparg			unclassified		1	244	NODE_1400_length_10080_cov_40.969077	99.6
S1M_St	TETP	BAB71966|FEATURES|tetP|tetracycline|tetP	deeparg			tetracycline		1	186	NODE_14100_length_1105_cov_23.741905	98.9
S1M_St	ESCHERICHIA_COLI_LAMB	BAB38442|FEATURES|Escherichia_coli_LamB|multidrug|Escherichia_coli_LamB	deeparg			multidrug		1	446	NODE_144_length_44952_cov_51.517674	99.8
S1M_St	arsR	As(III)-sensing metalloregulatory transcriptional repressor ArsR	amrfinderplus	ARSENIC	100	ARSENIC		9200	9550	NODE_1479_length_9682_cov_54.770957	100
S1M_St	TETW	DQ294299.gene.p01|FEATURES|tetW|tetracycline|tetW	deeparg			tetracycline		1	639	NODE_14_length_143787_cov_155.583329	99.7
S1M_St	tet(W)	tet(W)	resfinder		100	Doxycycline, Tetracycline, Minocycline		703	2622	NODE_14_length_143787_cov_155.583329	98.59
S1M_St	tet(W)	tetracycline resistance ribosomal protection protein Tet(W)	amrfinderplus	TETRACYCLINE	100	TETRACYCLINE		706	2622	NODE_14_length_143787_cov_155.583329	99.69
S1M_St	ACRB	ACI87546|FEATURES|acrB|multidrug|acrB	deeparg			multidrug		1	1049	NODE_158_length_43259_cov_46.188177	99.9
S1M_St	APH(6)-I	gi:515967030:ref:WP_017397613.1:|FEATURES|aph(6)-I|aminoglycoside|aph(6)-I	deeparg			aminoglycoside		163	276	NODE_16021_length_980_cov_2.372973	100
S1M_St	BICYCLOMYCIN-MULTIDRUG_EFFLUX_PROTEIN_BCR	ZP_03059695|FEATURES|bicyclomycin-multidrug_efflux_protein_bcr|multidrug|bicyclomycin-multidrug_efflux_protein_bcr	deeparg			multidrug		1	396	NODE_164_length_42853_cov_42.000350	99.7
S1M_St	BACA	ZP_03064089|FEATURES|bacA|bacitracin|bacA	deeparg			bacitracin		1	459	NODE_169_length_42596_cov_51.058367	99.6
S1M_St	TETA	gi:503044395:ref:WP_013279371.1:|FEATURES|tetA|tetracycline|tetA	deeparg			tetracycline		1	430	NODE_1744_length_8419_cov_5.632473	99.5
S1M_St	tet(A)	tet(A)	resfinder		100	Doxycycline, Tetracycline		5820	7019	NODE_1744_length_8419_cov_5.632473	99.92
S1M_St	tet(A)	tetracycline efflux MFS transporter Tet(A)	amrfinderplus	TETRACYCLINE	100	TETRACYCLINE		5823	7019	NODE_1744_length_8419_cov_5.632473	99.75
S1M_St	KDPE	NP_415222.1|FEATURES|kdpE|aminoglycoside|kdpE	deeparg			aminoglycoside		1	207	NODE_1746_length_8409_cov_49.377065	99
S1M_St	TETQ	BAD46890|FEATURES|tetQ|tetracycline|tetQ	deeparg			tetracycline		369	657	NODE_18097_length_876_cov_1.308161	99.7
S1M_St	iss	increased serum survival lipoprotein Iss	amrfinderplus		100			478	768	NODE_18358_length_863_cov_29.076733	98.97
S1M_St	TOLC	YP_002807373|FEATURES|TolC|multidrug|TolC	deeparg			multidrug		1	506	NODE_1837_length_8055_cov_52.792500	99.8
S1M_St	eilA	HilA family transcriptional regulator EilA	amrfinderplus		100			3601	5295	NODE_1847_length_8024_cov_4.824696	100
S1M_St	TETA	gi:852042875:ref:WP_048267274.1:|FEATURES|tetA|tetracycline|tetA	deeparg			tetracycline		1	28	NODE_19439_length_820_cov_13.610458	100
S1M_St	DFRA15	ABJ74149|FEATURES|dfrA15|diaminopyrimidine|dfrA15	deeparg			diaminopyrimidine		1	157	NODE_19752_length_807_cov_3.821809	99.4
S1M_St	dfrA15	dfrA15	resfinder		100	Trimethoprim		273	746	NODE_19752_length_807_cov_3.821809	100
S1M_St	dfrA15	trimethoprim-resistant dihydrofolate reductase DfrA15	amrfinderplus	TRIMETHOPRIM	100	TRIMETHOPRIM		276	746	NODE_19752_length_807_cov_3.821809	100
S1M_St	MDTK	ZP_03034990|FEATURES|mdtK|multidrug|mdtK	deeparg			multidrug		1	457	NODE_19_length_125088_cov_38.098286	99.8
S1M_St	TETQ	BAD46890|FEATURES|tetQ|tetracycline|tetQ	deeparg			tetracycline		1	101	NODE_20308_length_787_cov_2.442623	99
S1M_St	ariR	biofilm/acid-resistance regulator AriR	amrfinderplus		100			4037	4300	NODE_2062_length_7286_cov_23.758401	100
S1M_St	KASUGAMYCIN_RESISTANCE_PROTEIN_KSGA	A7ZW03|FEATURES|kasugamycin_resistance_protein_ksgA|aminoglycoside|kasugamycin_resistance_protein_ksgA	deeparg			aminoglycoside		1	273	NODE_207_length_38000_cov_51.538200	100
S1M_St	LNUC	AAY32951.1|FEATURES|lnuC|MLS|lnuC	deeparg			MLS		1	85	NODE_21573_length_745_cov_1.700000	96.5
S1M_St	aac(6')-E64	aminoglycoside 6'-N-acetyltransferase AAC(6')-E64	amrfinderplus	AMIKACIN/KANAMYCIN/TOBRAMYCIN	100	AMINOGLYCOSIDE		4533	4964	NODE_2161_length_6972_cov_20.161197	100
S1M_St	aph(3')-H510	aminoglycoside O-phosphotransferase APH(3')-H510	amrfinderplus	KANAMYCIN	100	AMINOGLYCOSIDE		4990	5736	NODE_2161_length_6972_cov_20.161197	100
S1M_St	TETW	CAX85496|FEATURES|tetW|tetracycline|tetW	deeparg			tetracycline		582	639	NODE_220_length_36928_cov_16.462886	100
S1M_St	EPTA	BAE78116.1|FEATURES|eptA|peptide|eptA	deeparg			peptide		1	547	NODE_231_length_36197_cov_48.052875	99.6
S1M_St	tir	type III secretion system LEE translocated intimin receptor Tir	amrfinderplus		99.82			22927	24576	NODE_238_length_35672_cov_12.614454	99.64
S1M_St	eae	intimin type theta	amrfinderplus	THETA	100	INTIMIN		25242	28034	NODE_238_length_35672_cov_12.614454	98.82
S1M_St	espA	type III secretion system LEE translocon filament protein EspA	amrfinderplus		100			30802	31377	NODE_238_length_35672_cov_12.614454	100
S1M_St	APH(3'')-I	DQ464881.1.gene4.p01|FEATURES|aph(3'')-I|aminoglycoside|aph(3'')-I	deeparg			aminoglycoside		2	163	NODE_23931_length_681_cov_1.432907	99.4
S1M_St	UGD	AAC75089.1|FEATURES|ugd|peptide|ugd	deeparg			peptide		296	388	NODE_24131_length_675_cov_14.769355	100
S1M_St	CFXA2	AF118110.1.gene1.p01|FEATURES|CfxA2|beta-lactam|CfxA2	deeparg			beta-lactam		135	321	NODE_25127_length_652_cov_2.705193	100
S1M_St	ACRF	AAC76298.1|FEATURES|AcrF|multidrug|AcrF	deeparg			multidrug		857	1034	NODE_25529_length_643_cov_3.192177	98.3
S1M_St	lpfA	long polar fimbria major subunit LpfA	amrfinderplus		100			4994	5515	NODE_2593_length_5939_cov_20.641740	100
S1M_St	MSBA	NP_415434.1|FEATURES|msbA|nitroimidazole|msbA	deeparg			nitroimidazole		1	582	NODE_264_length_33367_cov_42.859750	100
S1M_St	cif	type III secretion system effector Cif	amrfinderplus		100			1216	2061	NODE_2788_length_5563_cov_10.424837	100
S1M_St	espJ	type III secretion system effector ADP-ribosyltransferase EspJ	amrfinderplus		100			4460	5110	NODE_2788_length_5563_cov_10.424837	100
S1M_St	EMRD	YP_002808057|FEATURES|emrD|multidrug|emrD	deeparg			multidrug		1	396	NODE_2810_length_5522_cov_55.296506	99.7
S1M_St	emrD	multidrug efflux MFS transporter EmrD	amrfinderplus	EFFLUX	100	EFFLUX		3011	4192	NODE_2810_length_5522_cov_55.296506	100
S1M_St	EMRE	AAN80811|FEATURES|emrE|multidrug|emrE	deeparg			multidrug		41	170	NODE_29805_length_566_cov_3.409002	96.9
S1M_St	emrE	multidrug efflux SMR transporter EmrE	amrfinderplus	EFFLUX	100	EFFLUX		61	390	NODE_29805_length_566_cov_3.409002	98.18
S1M_St	EMRD	CP000034.1.gene4157.p01|FEATURES|emrD|multidrug|emrD	deeparg			multidrug		55	233	NODE_31609_length_541_cov_3.792181	98.3
S1M_St	CLASS_C	YP_002806354|FEATURES|class_C|beta-lactam|class_C	deeparg			beta-lactam		1	420	NODE_320_length_29476_cov_52.425274	99.3
S1M_St	blaEC	BlaEC family class C beta-lactamase	amrfinderplus	BETA-LACTAM	100	BETA-LACTAM		15219	16349	NODE_320_length_29476_cov_52.425274	98.41
S1M_St	CLOSTRIDIUM_PERFRINGENS_MPRF	ABG86067.1|FEATURES|Clostridium_perfringens_mprF|peptide|Clostridium_perfringens_mprF	deeparg			peptide		1	569	NODE_3262_length_4761_cov_5.814917	97.9
S1M_St	pfoA	cholesterol-dependent cytolysin perfringolysin O	amrfinderplus		100			1913	3412	NODE_3283_length_4732_cov_6.951465	99.4
S1M_St	MDTP	gi:510928838:ref:WP_016249479.1:|FEATURES|mdtP|multidrug|mdtP	deeparg			multidrug		1	162	NODE_33260_length_520_cov_2.019355	99.4
S1M_St	CAMP-REGULATORY_PROTEIN	gi:446164900:ref:WP_000242755.1:|FEATURES|cAMP-regulatory_protein|unclassified|cAMP-regulatory_protein	deeparg			unclassified		1	210	NODE_341_length_28255_cov_53.999965	100
S1M_St	MDTH	YP_852164|FEATURES|mdtH|multidrug|mdtH	deeparg			multidrug		1	412	NODE_348_length_27745_cov_42.275081	99.8
S1M_St	nleC	type III secretion system effector zinc metalloprotease NleC	amrfinderplus		100			1	984	NODE_3506_length_4471_cov_19.980752	98.78
S1M_St	UGD	AAC75089.1|FEATURES|ugd|peptide|ugd	deeparg			peptide		296	388	NODE_35207_length_498_cov_13.905192	98.9
S1M_St	ireA	TonB-dependent siderophore receptor IreA	amrfinderplus		100			832	2874	NODE_3578_length_4384_cov_5.138600	98.53
S1M_St	CATS	X74948.gene.p01|FEATURES|catS|phenicol|catS	deeparg			phenicol		1	54	NODE_36513_length_485_cov_1.988372	96.3
S1M_St	MDTP	YP_002410375|FEATURES|mdtP|multidrug|mdtP	deeparg			multidrug		170	246	NODE_37885_length_471_cov_3.425481	96.1
S1M_St	lpfA-O113	long polar fimbria major subunit LpfA-O113	amrfinderplus		100			466	1035	NODE_3848_length_4060_cov_28.970787	100
S1M_St	nleA	type III secretion system effector NleA	amrfinderplus		100			801	2123	NODE_3916_length_4011_cov_10.247472	100
S1M_St	ACRD	YP_490697.1|FEATURES|acrD|aminoglycoside|acrD	deeparg			aminoglycoside		1	1037	NODE_403_length_25332_cov_47.578273	99.9
S1M_St	pcoR	copper response regulator transcription factor PcoR	amrfinderplus	COPPER	100	COPPER		739	1416	NODE_4081_length_3848_cov_10.636699	100
S1M_St	pcoS	copper resistance membrane spanning protein PcoS	amrfinderplus	COPPER	100	COPPER		1416	2813	NODE_4081_length_3848_cov_10.636699	99.57
S1M_St	TETA	ZP_02863325|FEATURES|tetA|tetracycline|tetA	deeparg			tetracycline		34	179	NODE_41302_length_441_cov_10.844560	100
S1M_St	TEM	HQ451074.1.gene4.p01|FEATURES|TEM-1|beta-lactam|TEM	deeparg			beta-lactam		1	286	NODE_4158_length_3779_cov_3.715360	100
S1M_St	blaTEM-1B	blaTEM-1B	resfinder		100	Amoxicillin, Ampicillin, Cephalothin, Piperacillin, Ticarcillin		148	1008	NODE_4158_length_3779_cov_3.715360	100
S1M_St	blaTEM-1	broad-spectrum class A beta-lactamase TEM-1	amrfinderplus	BETA-LACTAM	100	BETA-LACTAM		151	1008	NODE_4158_length_3779_cov_3.715360	100
S1M_St	MDTH	gi:446014366:ref:WP_000092221.1:|FEATURES|mdtH|multidrug|mdtH	deeparg			multidrug		172	316	NODE_41873_length_437_cov_1.989529	100
S1M_St	TRANSCRIPTIONAL_REGULATORY_PROTEIN_CPXR_CPXR	CP000034.1.gene3834.p01|FEATURES|transcriptional_regulatory_protein_CpxR_cpxR|unclassified|transcriptional_regulatory_protein_CpxR_cpxR	deeparg			unclassified		1	457	NODE_428_length_24465_cov_55.432323	100
S1M_St	fieF	CDF family cation-efflux transporter FieF	amrfinderplus		100			11534	12433	NODE_428_length_24465_cov_55.432323	100
S1M_St	UGD	AAC75089.1|FEATURES|ugd|peptide|ugd	deeparg			peptide		111	251	NODE_43074_length_427_cov_2.553763	97.9
S1M_St	BACA	ZP_02621059|FEATURES|bacA|bacitracin|bacA	deeparg			bacitracin		1	50	NODE_47256_length_397_cov_2.400585	98
S1M_St	SUL2	gi:499589343:ref:WP_011270126.1:|FEATURES|sul2|sulfonamide|sul2	deeparg			sulfonamide		191	271	NODE_47659_length_395_cov_1.323529	100
S1M_St	MDTF	gi:445947001:ref:WP_000024856.1:|FEATURES|mdtF|multidrug|mdtF	deeparg			multidrug		307	434	NODE_48827_length_387_cov_1.777108	98.4
S1M_St	MDTC	gi:693139507:ref:WP_032281183.1:|FEATURES|mdtC|multidrug|mdtC	deeparg			multidrug		376	502	NODE_49252_length_384_cov_2.340426	99.2
S1M_St	asr	acid resistance repetitive basic protein Asr	amrfinderplus		100			20367	20672	NODE_492_length_22248_cov_35.343397	98.04
S1M_St	EMRD	ZP_02901431|FEATURES|emrD|multidrug|emrD	deeparg			multidrug		295	396	NODE_49688_length_381_cov_2.395706	98
S1M_St	ACRF	AAC76298.1|FEATURES|AcrF|multidrug|AcrF	deeparg			multidrug		523	648	NODE_49871_length_380_cov_1.969231	98.4
S1M_St	MDTK	gi:447097718:ref:WP_001174974.1:|FEATURES|mdtK|multidrug|mdtK	deeparg			multidrug		82	207	NODE_50073_length_379_cov_1.466049	100
S1M_St	MDTL	YP_312344|FEATURES|mdtL|multidrug|mdtL	deeparg			multidrug		1	391	NODE_506_length_21795_cov_51.890754	100
S1M_St	OMPR	CP000034.1.gene3672.p01|FEATURES|ompR|multidrug|ompR	deeparg			multidrug		1	450	NODE_50_length_79338_cov_53.648071	100
S1M_St	AADA	X02340.1.orf0.gene.p01|FEATURES|aadA|aminoglycoside|aadA	deeparg			aminoglycoside		71	336	NODE_5104_length_3092_cov_4.831742	100
S1M_St	aadA1	aadA1	resfinder		100	Spectinomycin, Streptomycin		577	1368	NODE_5104_length_3092_cov_4.831742	100
S1M_St	aadA1	ANT(3'')-Ia family aminoglycoside nucleotidyltransferase AadA1	amrfinderplus	STREPTOMYCIN	100	AMINOGLYCOSIDE		577	1365	NODE_5104_length_3092_cov_4.831742	100
S1M_St	qacL	quaternary ammonium compound efflux SMR transporter QacL	amrfinderplus	QUATERNARY AMMONIUM	100	QUATERNARY AMMONIUM		1538	1867	NODE_5104_length_3092_cov_4.831742	100
S1M_St	TETQ	BAD46890|FEATURES|tetQ|tetracycline|tetQ	deeparg			tetracycline		81	202	NODE_51998_length_368_cov_1.517572	99.2
S1M_St	ACRB	gi:446414955:ref:WP_000492810.1:|FEATURES|acrB|multidrug|acrB	deeparg			multidrug		907	1026	NODE_52964_length_362_cov_3.302932	99.2
S1M_St	CMLA	ABK51578|FEATURES|cmlA|phenicol|cmlA	deeparg			phenicol		1	269	NODE_5297_length_2980_cov_5.209231	99.3
S1M_St	ACRB	gi:493959393:ref:WP_006902972.1:|FEATURES|acrB|multidrug|acrB	deeparg			multidrug		294	409	NODE_54936_length_352_cov_1.242424	95.7
S1M_St	MDTP	gi:510928838:ref:WP_016249479.1:|FEATURES|mdtP|multidrug|mdtP	deeparg			multidrug		393	488	NODE_55426_length_349_cov_1.615646	99
S1M_St	MDTO	YP_001465585|FEATURES|mdtO|multidrug|mdtO	deeparg			multidrug		1	683	NODE_567_length_19953_cov_57.562067	99.7
S1M_St	TET32	ABV82118|FEATURES|tet32|tetracycline|tet32	deeparg			tetracycline		1	639	NODE_5799_length_2725_cov_18.798876	99.8
S1M_St	tet(32)	tet(32)	resfinder		100	Doxycycline, Tetracycline, Minocycline		39	1958	NODE_5799_length_2725_cov_18.798876	99.84
S1M_St	tet(32)	tetracycline resistance ribosomal protection protein Tet(32)	amrfinderplus	TETRACYCLINE	100	TETRACYCLINE		39	1955	NODE_5799_length_2725_cov_18.798876	99.84
S1M_St	cpa	alpha-toxin	amrfinderplus		100			3356	4549	NODE_581_length_19602_cov_16.678160	99.75
S1M_St	ERMA	L22689.1.gene1.p01|FEATURES|ermA|MLS|ermA	deeparg			MLS		1	257	NODE_5843_length_2705_cov_10.733585	100
S1M_St	erm(Q)	erm(Q)	resfinder		100	Erythromycin, Lincomycin, Clindamycin, Quinupristin, Pristinamycin IA, Virginiamycin S		55	828	NODE_5843_length_2705_cov_10.733585	100
S1M_St	erm(Q)	23S rRNA (adenine(2058)-N(6))-methyltransferase Erm(Q)	amrfinderplus	ERYTHROMYCIN/LINCOSAMIDE/STREPTOGRAMIN	100	LINCOSAMIDE/MACROLIDE/STREPTOGRAMIN		55	825	NODE_5843_length_2705_cov_10.733585	100
S1M_St	MDTE	gi:325498650:gb:EGC96509.1:|FEATURES|mdtE|multidrug|mdtE	deeparg			multidrug		322	429	NODE_58799_length_332_cov_1.007220	100
S1M_St	MDTG	gi:510927938:ref:WP_016248582.1:|FEATURES|mdtG|multidrug|mdtG	deeparg			multidrug		16	124	NODE_59741_length_327_cov_1.595588	100
S1M_St	MGRB	NP_416340.1|FEATURES|mgrB|multidrug|mgrB	deeparg			multidrug		1	47	NODE_59_length_75511_cov_39.778851	97.9
S1M_St	MDTH	gi:446675174:ref:WP_000752520.1:|FEATURES|mdtH|multidrug|mdtH	deeparg			multidrug		71	176	NODE_61235_length_319_cov_2.852273	100
S1M_St	TETP	YP_002850805|FEATURES|tetP|tetracycline|tetP	deeparg			tetracycline		1	607	NODE_6160_length_2565_cov_28.348207	100
S1M_St	tetB(P)	tetracycline resistance ribosomal protection protein TetB(P)	amrfinderplus	TETRACYCLINE	93.1	TETRACYCLINE		743	2563	NODE_6160_length_2565_cov_28.348207	97.69
S1M_St	EMRE	gi:641684674:emb:CDN82496.1:|FEATURES|emrE|multidrug|emrE	deeparg			multidrug		127	170	NODE_62548_length_313_cov_1.306202	100
S1M_St	MEFA	gi:496263491:ref:WP_008976876.1:|FEATURES|mefA|MLS|mefA	deeparg			MLS		1	405	NODE_626_length_18506_cov_87.247575	100
S1M_St	mef(A)	mef(A)	resfinder		100	Erythromycin, Azithromycin		11886	13103	NODE_626_length_18506_cov_87.247575	95.48
S1M_St	mef(A)	macrolide efflux MFS transporter Mef(A)	amrfinderplus	AZITHROMYCIN/ERYTHROMYCIN	99.26	MACROLIDE		11889	13103	NODE_626_length_18506_cov_87.247575	98.77
S1M_St	ACRF	AAC76298.1|FEATURES|AcrF|multidrug|AcrF	deeparg			multidrug		366	468	NODE_62945_length_311_cov_1.484375	99
S1M_St	ACRF	AAC76298.1|FEATURES|AcrF|multidrug|AcrF	deeparg			multidrug		1	1034	NODE_638_length_18353_cov_50.355339	99.6
S1M_St	acrF	multidrug efflux RND transporter permease subunit AcrF	amrfinderplus	EFFLUX	100	EFFLUX		5098	8199	NODE_638_length_18353_cov_50.355339	99.61
S1M_St	MDTF	YP_002384138|FEATURES|mdtF|multidrug|mdtF	deeparg			multidrug		982	1037	NODE_64470_length_304_cov_1.144578	100
S1M_St	ESCHERICHIA_COLI_MIPA	NP_310518|FEATURES|Escherichia_coli_mipA|multidrug|Escherichia_coli_mipA	deeparg			multidrug		1	248	NODE_666_length_17727_cov_35.725611	98.8
S1M_St	MDTL	gi:446008139:ref:WP_000085994.1:|FEATURES|mdtL|multidrug|mdtL	deeparg			multidrug		243	338	NODE_67429_length_290_cov_1.617021	99
S1M_St	efa1	lymphostatin Efa1/LifA	amrfinderplus		100			6301	15969	NODE_687_length_17410_cov_19.219245	100
S1M_St	MARR	gi:544930326:ref:WP_021339407.1:|FEATURES|marR|multidrug|marR	deeparg			multidrug		25	119	NODE_68899_length_286_cov_1.645022	98.9
S1M_St	MDTF	gi:803469184:ref:WP_046072900.1:|FEATURES|mdtF|multidrug|mdtF	deeparg			multidrug		749	841	NODE_70592_length_281_cov_1.712389	100
S1M_St	AADE	ZP_04556181|FEATURES|aadE|aminoglycoside|aadE	deeparg			aminoglycoside		1	288	NODE_7297_length_2153_cov_24.719733	100
S1M_St	ant(6)-Ia	ant(6)-Ia	resfinder		100	Streptomycin		1209	2075	NODE_7297_length_2153_cov_24.719733	100
S1M_St	aadE	aminoglycoside 6-adenylyltransferase AadE	amrfinderplus	STREPTOMYCIN	100	AMINOGLYCOSIDE		1209	2072	NODE_7297_length_2153_cov_24.719733	100
S1M_St	OMPF	gi:446900664:ref:WP_000977920.1:|FEATURES|ompF|multidrug|ompF	deeparg			multidrug		1	362	NODE_74_length_65640_cov_40.528764	100
S1M_St	MDTF	gi:445947001:ref:WP_000024856.1:|FEATURES|mdtF|multidrug|mdtF	deeparg			multidrug		807	896	NODE_76359_length_272_cov_1.313364	98.9
S1M_St	LMRC	ABF66011.1|FEATURES|lmrC|MLS|lmrC	deeparg			MLS		101	189	NODE_78578_length_269_cov_0.887850	98.9
S1M_St	CHLORAMPHENICOL_EXPORTER	gi:2708772:gb:AAB96371.1:|FEATURES|chloramphenicol_exporter|phenicol|chloramphenicol_exporter	deeparg			phenicol		272	360	NODE_78805_length_269_cov_0.887850	100
S1M_St	OMPR	CP000034.1.gene3672.p01|FEATURES|ompR|multidrug|ompR	deeparg			multidrug		407	450	NODE_78943_length_268_cov_2.230047	97.7
S1M_St	BICYCLOMYCIN-MULTIDRUG_EFFLUX_PROTEIN_BCR	YP_689681|FEATURES|bicyclomycin-multidrug_efflux_protein_bcr|multidrug|bicyclomycin-multidrug_efflux_protein_bcr	deeparg			multidrug		332	396	NODE_79068_length_268_cov_1.784038	100
S1M_St	merC	organomercurial transporter MerC	amrfinderplus	ORGANOMERCURY	96.43	MERCURY		1450	1854	NODE_8186_length_1898_cov_2.936517	97.78
S1M_St	YOJI	NP_416715.1|FEATURES|YojI|peptide|YojI	deeparg			peptide		1	547	NODE_844_length_14956_cov_41.609355	99.8
S1M_St	UGD	AAC75089.1|FEATURES|ugd|peptide|ugd	deeparg			peptide		1	272	NODE_8528_length_1819_cov_31.878685	99.3
S1M_St	TETO	ZP_03923764|FEATURES|tetO|tetracycline|tetO	deeparg			tetracycline		280	639	NODE_853_length_14821_cov_107.990248	100
S1M_St	SUL1	NC_010558.1.6276115.p01|FEATURES|sul1|sulfonamide|sul1	deeparg			sulfonamide		78	278	NODE_8698_length_1785_cov_2.450867	100
S1M_St	DNA-BINDING_PROTEIN_H-NS	NC_002695.1.913113.p01|FEATURES|DNA-binding_protein_H-NS|unclassified|DNA-binding_protein_H-NS	deeparg			unclassified		1	137	NODE_878_length_14425_cov_38.384064	100
S1M_St	iroN	siderophore salmochelin receptor IroN	amrfinderplus		100			349	2523	NODE_889_length_14293_cov_5.546636	100
S1M_St	iroE	catecholate siderophore esterase IroE	amrfinderplus		100			2574	3527	NODE_889_length_14293_cov_5.546636	100
S1M_St	iroD	catecholate siderophore esterase IroD	amrfinderplus		100			3615	4841	NODE_889_length_14293_cov_5.546636	99.76
S1M_St	iroC	salmochelin/enterobactin export ABC transporter IroC	amrfinderplus		100			4948	8604	NODE_889_length_14293_cov_5.546636	99.34
S1M_St	iroB	salmochelin biosynthesis C-glycosyltransferase IroB	amrfinderplus		100			8747	9859	NODE_889_length_14293_cov_5.546636	99.73
S1M_St	iss	increased serum survival lipoprotein Iss	amrfinderplus		100			13007	13297	NODE_889_length_14293_cov_5.546636	98.97
S1M_St	TETM	ZP_03993170|FEATURES|tetM|tetracycline|tetM	deeparg			tetracycline		1	296	NODE_9171_length_1690_cov_151.523547	100
S1M_St	MACA	gi:647321642:ref:WP_025758846.1:|FEATURES|macA|MLS|macA	deeparg			MLS		248	330	NODE_92718_length_250_cov_1.948718	100
S1M_St	lnu(P)	lnu(P)	resfinder		100	Lincomycin		849	1349	NODE_9321_length_1665_cov_4.399379	100
S1M_St	lnu(P)	lincosamide nucleotidyltransferase Lnu(P)	amrfinderplus	LINCOSAMIDE	100	LINCOSAMIDE		852	1349	NODE_9321_length_1665_cov_4.399379	100
S1M_St	MDTH	gi:446014366:ref:WP_000092221.1:|FEATURES|mdtH|multidrug|mdtH	deeparg			multidrug		81	163	NODE_93464_length_249_cov_1.788660	98.8
S1M_St	MEXX	gi:485869052:ref:WP_001466418.1:|FEATURES|mexX|multidrug|mexX	deeparg			multidrug		170	252	NODE_93475_length_249_cov_1.634021	100
S1M_St	UGD	AAC75089.1|FEATURES|ugd|peptide|ugd	deeparg			peptide		294	374	NODE_94695_length_247_cov_3.927083	100
S1M_St	EVGS	AAC75429.1|FEATURES|evgS|multidrug|evgS	deeparg			multidrug		1	1197	NODE_95_length_55905_cov_38.326571	99.5
S1M_St	ACRB	gi:446414960:ref:WP_000492815.1:|FEATURES|acrB|multidrug|acrB	deeparg			multidrug		464	544	NODE_96178_length_245_cov_2.968421	100
S1M_St	MDTG	B7LT82|FEATURES|mdtG|multidrug|mdtG	deeparg			multidrug		164	244	NODE_96360_length_245_cov_1.500000	100
S1M_St	TET(40)	AFK31666.1|FEATURES|tet(40)|tetracycline|tet(40)	deeparg			tetracycline		1	406	NODE_9749_length_1588_cov_20.707763	100
S1M_St	tet(40)	tet(40)	resfinder		100	Doxycycline, Tetracycline		301	1521	NODE_9749_length_1588_cov_20.707763	99.84
S1M_St	tet(40)	tetracycline efflux MFS transporter Tet(40)	amrfinderplus	TETRACYCLINE	100	TETRACYCLINE		304	1521	NODE_9749_length_1588_cov_20.707763	100
S1M_St	BACA	YP_878662|FEATURES|bacA|bacitracin|bacA	deeparg			bacitracin		93	286	NODE_9935_length_1560_cov_3.841196	98.5
S1M_St	EMRA	gi:545286519:ref:WP_021569573.1:|FEATURES|emrA|multidrug|emrA	deeparg			multidrug		184	262	NODE_99719_length_240_cov_2.486486	100
S1R_St	CHLORAMPHENICOL_EXPORTER	AF024666.2.gene33.p01|FEATURES|chloramphenicol_exporter|phenicol|chloramphenicol_exporter	deeparg			phenicol		43	391	NODE_13866_length_2793_cov_2.931702	97.4
S1R_St	cmx	cmx	resfinder		97.534	Chloramphenicol		1184	2330	NODE_13866_length_2793_cov_2.931702	97.36
S1R_St	TET40	ACI02010|FEATURES|tet40|tetracycline|tet40	deeparg			tetracycline		1	406	NODE_1498_length_15431_cov_32.227693	97.3
S1R_St	tet(40)	tet(40)	resfinder		100	Doxycycline, Tetracycline		13897	15117	NODE_1498_length_15431_cov_32.227693	97.22
S1R_St	tet(40)	tetracycline efflux MFS transporter Tet(40)	amrfinderplus	TETRACYCLINE	100	TETRACYCLINE		13900	15117	NODE_1498_length_15431_cov_32.227693	97.54
S1R_St	TET32	ABV82118|FEATURES|tet32|tetracycline|tet32	deeparg			tetracycline		65	639	NODE_16181_length_2495_cov_17.595492	100
S1R_St	TET32	ABV82118|FEATURES|tet32|tetracycline|tet32	deeparg			tetracycline		1	82	NODE_162896_length_511_cov_16.958333	100
S1R_St	TETM	P09757|FEATURES|tetM|tetracycline|tetM	deeparg			tetracycline		495	631	NODE_226224_length_414_cov_1.206128	99.3
S1R_St	TETW	ABN80187|FEATURES|tetW|tetracycline|tetW	deeparg			tetracycline		584	639	NODE_230145_length_408_cov_23.810198	96.4
S1R_St	TETW	AJ222769.gene.p01|FEATURES|tetW|tetracycline|tetW	deeparg			tetracycline		1	638	NODE_3359_length_8171_cov_23.409438	98.4
S1R_St	tet(W)	tet(W)	resfinder		99.4792	Doxycycline, Tetracycline, Minocycline		5972	7882	NODE_3359_length_8171_cov_23.409438	98.27
S1R_St	tet(W)	tetracycline resistance ribosomal protection protein Tet(W)	amrfinderplus	TETRACYCLINE	99.84	TETRACYCLINE		5972	7885	NODE_3359_length_8171_cov_23.409438	98.43
S1R_St	TETW	ABN80187|FEATURES|tetW|tetracycline|tetW	deeparg			tetracycline		589	638	NODE_3649_length_7691_cov_15.563253	100
S1R_St	OMPR	gi:491322039:ref:WP_005180005.1:|FEATURES|ompR|multidrug|ompR	deeparg			multidrug		1	228	NODE_3_length_327584_cov_45.044057	100
S1R_St	VANR	gi:406772674:gb:AFS59920.1:|FEATURES|vanR|glycopeptide|vanR	deeparg			glycopeptide		135	217	NODE_402928_length_270_cov_1.767442	95.2
S1R_St	TET32	ABV82120|FEATURES|tet32|tetracycline|tet32	deeparg			tetracycline		1	82	NODE_456883_length_255_cov_4.445000	100
S1R_St	TETO	AAV80411|FEATURES|tetO|tetracycline|tetO	deeparg			tetracycline		1	639	NODE_4897_length_6072_cov_25.817849	98.3
S1R_St	tet(O)	tet(O)	resfinder		100	Doxycycline, Tetracycline, Minocycline		3730	5649	NODE_4897_length_6072_cov_25.817849	98.59
S1R_St	tet(O)	tetracycline resistance ribosomal protection protein Tet(O)	amrfinderplus	TETRACYCLINE	100	TETRACYCLINE		3733	5649	NODE_4897_length_6072_cov_25.817849	98.28
S1R_St	SUL1	gi:321276068:gb:ADW81558.1:|FEATURES|sul1|sulfonamide|sul1	deeparg			sulfonamide		104	179	NODE_542946_length_232_cov_2.146893	100
S1R_St	VAND	ABS72058|FEATURES|vanD|glycopeptide|vanD	deeparg			glycopeptide		260	330	NODE_602509_length_216_cov_1.180124	100
S1R_St	TETW	gi:1028100289:ref:WP_063856424.1:|FEATURES|tetW|tetracycline|tetW	deeparg			tetracycline		582	639	NODE_640929_length_182_cov_47.204724	100
S1R_St	TETW	ZP_04576183|FEATURES|tetW|tetracycline|tetW	deeparg			tetracycline		589	639	NODE_641769_length_170_cov_11.973913	100
S1R_St	TETW	CAD13485|FEATURES|tetW|tetracycline|tetW	deeparg			tetracycline		548	601	NODE_642242_length_164_cov_5.605505	98.1
S1R_St	TETW	ACA23187|FEATURES|tetW|tetracycline|tetW	deeparg			tetracycline		1	35	NODE_643933_length_144_cov_15.573034	100
S1R_St	TETW	ZP_04576183|FEATURES|tetW|tetracycline|tetW	deeparg			tetracycline		541	581	NODE_645299_length_127_cov_72.888889	100
S1R_St	TETW	CAD13485|FEATURES|tetW|tetracycline|tetW	deeparg			tetracycline		565	601	NODE_646396_length_113_cov_7.293103	100
S1R_St	TETA	ZP_02863325|FEATURES|tetA|tetracycline|tetA	deeparg			tetracycline		268	408	NODE_64682_length_923_cov_3.563364	100
S1R_St	TETW	AY485126.gene.p01|FEATURES|tetW|tetracycline|tetW	deeparg			tetracycline		565	599	NODE_647252_length_108_cov_68.867925	100
S1R_St	TETW	ACA23187|FEATURES|tetW|tetracycline|tetW	deeparg			tetracycline		1	32	NODE_647783_length_105_cov_13.120000	100
S1R_St	RPOB2	BAD59497.1|FEATURES|rpoB2|multidrug|rpoB2	deeparg			multidrug		1015	1044	NODE_648950_length_94_cov_5.256410	100
S1R_St	RPOB2	BAD59497.1|FEATURES|rpoB2|multidrug|rpoB2	deeparg			multidrug		1028	1055	NODE_649751_length_87_cov_2.718750	100
S1R_St	TETA	ZP_02863325|FEATURES|tetA|tetracycline|tetA	deeparg			tetracycline		1	253	NODE_80095_length_800_cov_3.570470	99.6
S20M_St	MEXX	gi:485869052:ref:WP_001466418.1:|FEATURES|mexX|multidrug|mexX	deeparg			multidrug		1	78	NODE_1015813_length_257_cov_3.762376	100
S20M_St	ACRD	YP_490697.1|FEATURES|acrD|aminoglycoside|acrD	deeparg			aminoglycoside		670	753	NODE_1047561_length_254_cov_2.864322	100
S20M_St	BICYCLOMYCIN-MULTIDRUG_EFFLUX_PROTEIN_BCR	CAS09877|FEATURES|bicyclomycin-multidrug_efflux_protein_bcr|multidrug|bicyclomycin-multidrug_efflux_protein_bcr	deeparg			multidrug		39	319	NODE_105202_length_843_cov_2.986041	99.6
S20M_St	MACB	gi:545231548:ref:WP_021531156.1:|FEATURES|macB|MLS|macB	deeparg			MLS		165	246	NODE_1102120_length_249_cov_1.185567	100
S20M_St	PMRF	AAC75314.1|FEATURES|PmrF|peptide|PmrF	deeparg			peptide		236	317	NODE_1102162_length_249_cov_1.180412	100
S20M_St	ARNA	gi:763332114:ref:WP_044190481.1:|FEATURES|arnA|polymyxin|arnA	deeparg			polymyxin		258	530	NODE_110549_length_821_cov_2.549608	100
S20M_St	MDTO	gi:323171508:gb:EFZ57154.1:|FEATURES|mdtO|multidrug|mdtO	deeparg			multidrug		102	183	NODE_1111634_length_248_cov_1.290155	98.8
S20M_St	GADW	ANK04027.1|FEATURES|gadW|multidrug|gadW	deeparg			multidrug		1	65	NODE_111319_length_818_cov_2.781127	98.5
S20M_St	MDTK	gi:545160133:ref:WP_021515043.1:|FEATURES|mdtK|multidrug|mdtK	deeparg			multidrug		314	395	NODE_1115526_length_248_cov_0.854922	100
S20M_St	CPXA	NP_312864.1|FEATURES|cpxA|aminoglycoside:aminocoumarin|cpxA	deeparg			aminoglycoside:aminocoumarin		60	329	NODE_113352_length_810_cov_4.063576	100
S20M_St	TEM	gi:1031637701:gb:ANG15841.1:|FEATURES|TEM-1|beta-lactam|TEM	deeparg			beta-lactam		258	286	NODE_1137662_length_245_cov_2.000000	100
S20M_St	ACRB	gi:485731880:ref:WP_001359514.1:|FEATURES|acrB|multidrug|acrB	deeparg			multidrug		676	756	NODE_1157175_length_243_cov_3.031915	100
S20M_St	COB(I)ALAMIN_ADENOLSYLTRANSFERASE	gi:447201622:ref:WP_001278878.1:|FEATURES|cob(I)alamin_adenolsyltransferase|unclassified|cob(I)alamin_adenolsyltransferase	deeparg			unclassified		22	101	NODE_1157639_length_243_cov_2.526596	100
S20M_St	ACRF	AAC76298.1|FEATURES|AcrF|multidrug|AcrF	deeparg			multidrug		541	619	NODE_1197966_length_239_cov_3.614130	100
S20M_St	OMPR	CP000034.1.gene3672.p01|FEATURES|ompR|multidrug|ompR	deeparg			multidrug		62	140	NODE_1198760_length_239_cov_2.597826	100
S20M_St	TETO	ZP_03923764|FEATURES|tetO|tetracycline|tetO	deeparg			tetracycline		1	639	NODE_1212_length_11153_cov_9.142188	100
S20M_St	tet(O)	tet(O)	resfinder		100	Doxycycline, Tetracycline, Minocycline		8383	10302	NODE_1212_length_11153_cov_9.142188	99.79
S20M_St	tet(O)	tetracycline resistance ribosomal protection protein Tet(O)	amrfinderplus	TETRACYCLINE	100	TETRACYCLINE		8386	10302	NODE_1212_length_11153_cov_9.142188	99.84
S20M_St	DNA-BINDING_TRANSCRIPTIONAL_REGULATOR_GADX	gi:447113814:ref:WP_001191070.1:|FEATURES|DNA-binding_transcriptional_regulator_gadX|unclassified|DNA-binding_transcriptional_regulator_gadX	deeparg			unclassified		1	37	NODE_123893_length_771_cov_2.706704	97.3
S20M_St	ESCHERICHIA_COLI_LAMB	BAB38442|FEATURES|Escherichia_coli_LamB|multidrug|Escherichia_coli_LamB	deeparg			multidrug		52	307	NODE_124283_length_770_cov_2.165035	99.6
S20M_St	EMRD	YP_312412|FEATURES|emrD|multidrug|emrD	deeparg			multidrug		194	396	NODE_126640_length_762_cov_2.322489	100
S20M_St	ACRD	YP_490697.1|FEATURES|acrD|aminoglycoside|acrD	deeparg			aminoglycoside		193	268	NODE_1268171_length_232_cov_2.683616	100
S20M_St	ACRS	AAC76296.1|FEATURES|AcrS|multidrug|AcrS	deeparg			multidrug		1	47	NODE_1295910_length_230_cov_0.891429	100
S20M_St	KASUGAMYCIN_RESISTANCE_PROTEIN_KSGA	Q8FL96|FEATURES|kasugamycin_resistance_protein_ksgA|aminoglycoside|kasugamycin_resistance_protein_ksgA	deeparg			aminoglycoside		99	273	NODE_130673_length_749_cov_2.623919	100
S20M_St	MDTE	gi:585358425:ref:WP_024240023.1:|FEATURES|mdtE|multidrug|mdtE	deeparg			multidrug		76	322	NODE_132830_length_742_cov_3.510917	100
S20M_St	EMRA	gi:585358525:ref:WP_024240123.1:|FEATURES|emrA|multidrug|emrA	deeparg			multidrug		217	390	NODE_139594_length_722_cov_3.965517	100
S20M_St	EVGS	AAC75429.1|FEATURES|evgS|multidrug|evgS	deeparg			multidrug		1104	1175	NODE_1401965_length_218_cov_2.331288	98.6
S20M_St	EPTA	BAE78116.1|FEATURES|eptA|peptide|eptA	deeparg			peptide		414	484	NODE_1409609_length_217_cov_4.104938	98.6
S20M_St	ACRF	AAC76298.1|FEATURES|AcrF|multidrug|AcrF	deeparg			multidrug		391	462	NODE_1416822_length_217_cov_1.172840	100
S20M_St	EMRR	NP_417169.1|FEATURES|emrR|fluoroquinolone|emrR	deeparg			fluoroquinolone		11	81	NODE_1424257_length_216_cov_1.180124	100
S20M_St	PMRF	AAC75314.1|FEATURES|PmrF|peptide|PmrF	deeparg			peptide		86	156	NODE_1425316_length_216_cov_1.180124	100
S20M_St	EMRK	gi:742917254:ref:WP_039022713.1:|FEATURES|emrK|multidrug|emrK	deeparg			multidrug		335	387	NODE_1430519_length_215_cov_2.356250	100
S20M_St	ACRB	gi:78100762:pdb:1T9T:A|FEATURES|acrB|multidrug|acrB	deeparg			multidrug		324	548	NODE_144497_length_709_cov_1.692661	100
S20M_St	ACRS	AAC76296.1|FEATURES|AcrS|multidrug|AcrS	deeparg			multidrug		53	122	NODE_1460192_length_212_cov_1.630573	95.7
S20M_St	BICYCLOMYCIN-MULTIDRUG_EFFLUX_PROTEIN_BCR	YP_402564|FEATURES|bicyclomycin-multidrug_efflux_protein_bcr|multidrug|bicyclomycin-multidrug_efflux_protein_bcr	deeparg			multidrug		1	43	NODE_1469566_length_211_cov_1.467949	97.7
S20M_St	MDTF	gi:803469184:ref:WP_046072900.1:|FEATURES|mdtF|multidrug|mdtF	deeparg			multidrug		376	444	NODE_1484113_length_209_cov_3.084416	100
S20M_St	TOLC	gi:585350004:ref:WP_024231618.1:|FEATURES|TolC|multidrug|TolC	deeparg			multidrug		269	336	NODE_1495479_length_208_cov_1.862745	100
S20M_St	YOJI	NP_416715.1|FEATURES|YojI|peptide|YojI	deeparg			peptide		1	220	NODE_150542_length_693_cov_2.890282	99.5
S20M_St	GADW	ANK04027.1|FEATURES|gadW|multidrug|gadW	deeparg			multidrug		175	242	NODE_153090_length_687_cov_3.125000	100
S20M_St	ACRA	NC_002695.1.912781.p01|FEATURES|acrA|multidrug|acrA	deeparg			multidrug		253	373	NODE_153683_length_686_cov_2.107765	99.2
S20M_St	CLASS_C	gi:910164745:ref:WP_050009918.1:|FEATURES|class_C|beta-lactam|class_C	deeparg			beta-lactam		276	377	NODE_155639_length_681_cov_3.870607	100
S20M_St	TRANSCRIPTIONAL_REGULATORY_PROTEIN_CPXR_CPXR	CP000034.1.gene3834.p01|FEATURES|transcriptional_regulatory_protein_CpxR_cpxR|unclassified|transcriptional_regulatory_protein_CpxR_cpxR	deeparg			unclassified		62	232	NODE_164769_length_661_cov_2.896040	98.8
S20M_St	EMRY	BAA11237.1|FEATURES|emrY|tetracycline|emrY	deeparg			tetracycline		424	512	NODE_171121_length_648_cov_2.703204	97.8
S20M_St	CLASS_C	gi:920028049:ref:WP_052937764.1:|FEATURES|class_C|beta-lactam|class_C	deeparg			beta-lactam		58	272	NODE_171202_length_648_cov_2.317032	100
S20M_St	MDTH	gi:324017431:gb:EGB86650.1:|FEATURES|mdtH|multidrug|mdtH	deeparg			multidrug		1	65	NODE_189725_length_614_cov_3.735242	98.5
S20M_St	CAMP-REGULATORY_PROTEIN	gi:490367208:ref:WP_004246872.1:|FEATURES|cAMP-regulatory_protein|unclassified|cAMP-regulatory_protein	deeparg			unclassified		1	52	NODE_194314_length_607_cov_2.523551	100
S20M_St	ACRD	YP_490697.1|FEATURES|acrD|aminoglycoside|acrD	deeparg			aminoglycoside		855	1037	NODE_197287_length_602_cov_4.338208	100
S20M_St	OMPF	gi:545251748:ref:WP_021549194.1:|FEATURES|ompF|multidrug|ompF	deeparg			multidrug		312	361	NODE_208669_length_586_cov_2.325800	100
S20M_St	CLASS_C	YP_859822|FEATURES|class_C|beta-lactam|class_C	deeparg			beta-lactam		1	85	NODE_209528_length_585_cov_2.150943	100
S20M_St	TETA	gi:846280845:gb:AKN19377.1:|FEATURES|tetA|tetracycline|tetA	deeparg			tetracycline		370	456	NODE_210686_length_583_cov_3.352273	100
S20M_St	BACA	ZP_03064089|FEATURES|bacA|bacitracin|bacA	deeparg			bacitracin		93	274	NODE_226921_length_562_cov_3.175542	99.5
S20M_St	EMRY	BAA11237.1|FEATURES|emrY|tetracycline|emrY	deeparg			tetracycline		28	213	NODE_228814_length_560_cov_2.368317	99.5
S20M_St	ACRF	AAC76298.1|FEATURES|AcrF|multidrug|AcrF	deeparg			multidrug		780	964	NODE_229682_length_559_cov_2.220238	99.5
S20M_St	MDTH	gi:928861875:ref:WP_053904212.1:|FEATURES|mdtH|multidrug|mdtH	deeparg			multidrug		286	402	NODE_240106_length_547_cov_2.123984	96.6
S20M_St	MDTP	gi:486154067:ref:WP_001519080.1:|FEATURES|mdtP|multidrug|mdtP	deeparg			multidrug		425	488	NODE_241653_length_545_cov_2.859184	98.4
S20M_St	MARA	YP_489794.1|FEATURES|marA|multidrug|marA	deeparg			multidrug		7	127	NODE_249588_length_536_cov_3.989605	99.2
S20M_St	EVGS	AAC75429.1|FEATURES|evgS|multidrug|evgS	deeparg			multidrug		1	151	NODE_249659_length_536_cov_3.367983	95.4
S20M_St	KASUGAMYCIN_RESISTANCE_PROTEIN_KSGA	B7LVU5|FEATURES|kasugamycin_resistance_protein_ksgA|aminoglycoside|kasugamycin_resistance_protein_ksgA	deeparg			aminoglycoside		1	123	NODE_261246_length_524_cov_2.818763	100
S20M_St	MEFA	gi:653615298:ref:WP_027625762.1:|FEATURES|mefA|MLS|mefA	deeparg			MLS		1	405	NODE_26_length_52880_cov_10.478807	99.8
S20M_St	mef(A)	mef(A)	resfinder		100	Erythromycin, Azithromycin		51649	52866	NODE_26_length_52880_cov_10.478807	95.07
S20M_St	BACTERIAL_REGULATORY_PROTEIN_LUXR	CP000034.1.gene4477.p01|FEATURES|bacterial_regulatory_protein_LuxR|unclassified|bacterial_regulatory_protein_LuxR	deeparg			unclassified		12	182	NODE_271411_length_515_cov_1.160870	100
S20M_St	MSBA	NP_415434.1|FEATURES|msbA|nitroimidazole|msbA	deeparg			nitroimidazole		521	582	NODE_272663_length_513_cov_3.733624	100
S20M_St	SDIA	gi:447077002:ref:WP_001154258.1:|FEATURES|sdiA|unclassified|sdiA	deeparg			unclassified		209	240	NODE_275325_length_511_cov_2.348684	100
S20M_St	EPTA	BAE78116.1|FEATURES|eptA|peptide|eptA	deeparg			peptide		182	347	NODE_283048_length_504_cov_2.788419	97.6
S20M_St	PATA	NP_417544.5|FEATURES|patA|fluoroquinolone|patA	deeparg			fluoroquinolone		376	459	NODE_283548_length_504_cov_1.815145	100
S20M_St	ACRF	AAC76298.1|FEATURES|AcrF|multidrug|AcrF	deeparg			multidrug		1	104	NODE_285201_length_502_cov_3.400447	100
S20M_St	MACA	gi:647321642:ref:WP_025758846.1:|FEATURES|macA|MLS|macA	deeparg			MLS		233	371	NODE_286388_length_501_cov_3.408072	100
S20M_St	EMRA	gi:545286519:ref:WP_021569573.1:|FEATURES|emrA|multidrug|emrA	deeparg			multidrug		70	234	NODE_294720_length_495_cov_0.861364	100
S20M_St	EMRK	gi:485667622:ref:WP_001308821.1:|FEATURES|emrK|multidrug|emrK	deeparg			multidrug		140	300	NODE_306662_length_485_cov_2.425581	98.8
S20M_St	ACRF	AAC76298.1|FEATURES|AcrF|multidrug|AcrF	deeparg			multidrug		155	313	NODE_314693_length_479_cov_2.016509	99.4
S20M_St	ACRF	AAC76298.1|FEATURES|AcrF|multidrug|AcrF	deeparg			multidrug		989	1034	NODE_330434_length_468_cov_1.242131	100
S20M_St	EMRK	gi:742917254:ref:WP_039022713.1:|FEATURES|emrK|multidrug|emrK	deeparg			multidrug		1	66	NODE_333778_length_465_cov_2.807317	95.5
S20M_St	CAMP-REGULATORY_PROTEIN	gi:490367208:ref:WP_004246872.1:|FEATURES|cAMP-regulatory_protein|unclassified|cAMP-regulatory_protein	deeparg			unclassified		156	210	NODE_33467_length_1610_cov_2.860450	100
S20M_St	OMPF	gi:446900661:ref:WP_000977917.1:|FEATURES|ompF|multidrug|ompF	deeparg			multidrug		159	310	NODE_341421_length_460_cov_2.051852	99.3
S20M_St	TET(40)	AFK31666.1|FEATURES|tet(40)|tetracycline|tet(40)	deeparg			tetracycline		1	406	NODE_35196_length_1563_cov_4.838196	99.8
S20M_St	tet(40)	tet(40)	resfinder		100	Doxycycline, Tetracycline		184	1404	NODE_35196_length_1563_cov_4.838196	99.75
S20M_St	tet(40)	tetracycline efflux MFS transporter Tet(40)	amrfinderplus	TETRACYCLINE	100	TETRACYCLINE		187	1404	NODE_35196_length_1563_cov_4.838196	99.75
S20M_St	MDTO	gi:545262088:ref:WP_021555845.1:|FEATURES|mdtO|multidrug|mdtO	deeparg			multidrug		487	633	NODE_368704_length_442_cov_3.917313	100
S20M_St	CPXA	NP_312864.1|FEATURES|cpxA|aminoglycoside:aminocoumarin|cpxA	deeparg			aminoglycoside:aminocoumarin		351	457	NODE_370723_length_441_cov_2.461140	100
S20M_St	BAER	YP_490321.1|FEATURES|baeR|multidrug|baeR	deeparg			multidrug		19	162	NODE_385358_length_432_cov_2.705570	100
S20M_St	ACRF	AAC76298.1|FEATURES|AcrF|multidrug|AcrF	deeparg			multidrug		618	756	NODE_405478_length_420_cov_3.383562	99.3
S20M_St	MACA	gi:26107304:gb:AAN79487.1:AE016758_91|FEATURES|macA|MLS|macA	deeparg			MLS		30	168	NODE_405992_length_420_cov_2.241096	100
S20M_St	MDTF	gi:445947058:ref:WP_000024913.1:|FEATURES|mdtF|multidrug|mdtF	deeparg			multidrug		427	902	NODE_41129_length_1431_cov_4.356831	100
S20M_St	PATA	NP_417544.5|FEATURES|patA|fluoroquinolone|patA	deeparg			fluoroquinolone		81	218	NODE_411466_length_417_cov_1.872928	100
S20M_St	ACRB	gi:446414955:ref:WP_000492810.1:|FEATURES|acrB|multidrug|acrB	deeparg			multidrug		372	509	NODE_415223_length_415_cov_1.502778	100
S20M_St	ESCHERICHIA_COLI_LAMB	BAB38442|FEATURES|Escherichia_coli_LamB|multidrug|Escherichia_coli_LamB	deeparg			multidrug		285	418	NODE_437669_length_402_cov_2.878963	96.3
S20M_St	EVGS	AAC75429.1|FEATURES|evgS|multidrug|evgS	deeparg			multidrug		449	580	NODE_447330_length_397_cov_2.482456	100
S20M_St	EMRB	gi:485666058:ref:WP_001307357.1:|FEATURES|emrB|multidrug|emrB	deeparg			multidrug		233	361	NODE_461167_length_390_cov_2.552239	100
S20M_St	MDTN	YP_002394085|FEATURES|mdtN|multidrug|mdtN	deeparg			multidrug		161	285	NODE_486004_length_378_cov_3.229102	99.2
S20M_St	DNA-BINDING_PROTEIN_H-NS	NC_002695.1.913113.p01|FEATURES|DNA-binding_protein_H-NS|unclassified|DNA-binding_protein_H-NS	deeparg			unclassified		98	137	NODE_498654_length_373_cov_1.018868	100
S20M_St	EMRY	BAA11237.1|FEATURES|emrY|tetracycline|emrY	deeparg			tetracycline		237	359	NODE_500867_length_372_cov_1.198738	97.6
S20M_St	ACRB	YP_688009|FEATURES|acrB|multidrug|acrB	deeparg			multidrug		1	91	NODE_526383_length_361_cov_1.787582	100
S20M_St	MDTH	gi:928861875:ref:WP_053904212.1:|FEATURES|mdtH|multidrug|mdtH	deeparg			multidrug		179	296	NODE_536732_length_357_cov_1.410596	100
S20M_St	EMRD	YP_543187|FEATURES|emrD|multidrug|emrD	deeparg			multidrug		1	177	NODE_53946_length_1225_cov_3.071795	99.4
S20M_St	MEXX	gi:485869052:ref:WP_001466418.1:|FEATURES|mexX|multidrug|mexX	deeparg			multidrug		135	252	NODE_543399_length_354_cov_2.224080	98.3
S20M_St	YOJI	NP_416715.1|FEATURES|YojI|peptide|YojI	deeparg			peptide		373	490	NODE_544388_length_354_cov_1.270903	100
S20M_St	MDTD	NC_002695.1.916587.p01|FEATURES|mdtD|multidrug|mdtD	deeparg			multidrug		296	412	NODE_546459_length_353_cov_1.718121	100
S20M_St	ACRB	gi:78100762:pdb:1T9T:A|FEATURES|acrB|multidrug|acrB	deeparg			multidrug		799	941	NODE_57473_length_1182_cov_3.203194	95.8
S20M_St	MACB	gi:446110287:ref:WP_000188142.1:|FEATURES|macB|MLS|macB	deeparg			MLS		474	586	NODE_576979_length_341_cov_3.283217	100
S20M_St	MDTG	gi:291469891:gb:EFF12375.1:|FEATURES|mdtG|multidrug|mdtG	deeparg			multidrug		1	185	NODE_58338_length_1172_cov_2.595345	99.5
S20M_St	TRANSCRIPTIONAL_REGULATORY_PROTEIN_CPXR_CPXR	CP000034.1.gene3834.p01|FEATURES|transcriptional_regulatory_protein_CpxR_cpxR|unclassified|transcriptional_regulatory_protein_CpxR_cpxR	deeparg			unclassified		1	61	NODE_60890_length_1143_cov_3.451287	100
S20M_St	MDFA	AAC44147|FEATURES|mdfA|multidrug|mdfA	deeparg			multidrug		119	226	NODE_619572_length_326_cov_2.291513	100
S20M_St	MDTK	gi:486126563:ref:WP_001512792.1:|FEATURES|mdtK|multidrug|mdtK	deeparg			multidrug		21	127	NODE_629635_length_323_cov_1.283582	100
S20M_St	UGD	AAC75089.1|FEATURES|ugd|peptide|ugd	deeparg			peptide		176	281	NODE_635571_length_321_cov_1.071429	98.1
S20M_St	EVGS	AAC75429.1|FEATURES|evgS|multidrug|evgS	deeparg			multidrug		1008	1109	NODE_669299_length_309_cov_3.366142	96.1
S20M_St	OMPF	gi:742936434:ref:WP_039025717.1:|FEATURES|ompF|multidrug|ompF	deeparg			multidrug		1	75	NODE_670958_length_309_cov_1.496063	98.7
S20M_St	MDTM	gi:693117414:ref:WP_032267527.1:|FEATURES|mdtM|multidrug|mdtM	deeparg			multidrug		101	152	NODE_671506_length_309_cov_1.122047	100
S20M_St	MSBA	NP_415434.1|FEATURES|msbA|nitroimidazole|msbA	deeparg			nitroimidazole		405	506	NODE_673025_length_308_cov_2.252964	100
S20M_St	MDTK	gi:545160133:ref:WP_021515043.1:|FEATURES|mdtK|multidrug|mdtK	deeparg			multidrug		200	300	NODE_687383_length_304_cov_1.132530	100
S20M_St	BACA	gi:486204699:ref:WP_001551672.1:|FEATURES|bacA|bacitracin|bacA	deeparg			bacitracin		15	113	NODE_698252_length_300_cov_2.714286	99
S20M_St	MDTL	gi:446008125:ref:WP_000085980.1:|FEATURES|mdtL|multidrug|mdtL	deeparg			multidrug		1	42	NODE_70102_length_1056_cov_3.115884	100
S20M_St	MDTP	gi:545161812:ref:WP_021516673.1:|FEATURES|mdtP|multidrug|mdtP	deeparg			multidrug		27	124	NODE_711123_length_296_cov_3.414938	100
S20M_St	GADW	ANK04027.1|FEATURES|gadW|multidrug|gadW	deeparg			multidrug		79	175	NODE_721409_length_293_cov_2.794118	100
S20M_St	ACRD	YP_490697.1|FEATURES|acrD|aminoglycoside|acrD	deeparg			aminoglycoside		278	373	NODE_728106_length_291_cov_2.817797	100
S20M_St	EPTA	BAE78116.1|FEATURES|eptA|peptide|eptA	deeparg			peptide		1	38	NODE_733550_length_290_cov_1.914894	100
S20M_St	OMPF	gi:447175130:ref:WP_001252386.1:|FEATURES|ompF|multidrug|ompF	deeparg			multidrug		535	621	NODE_736134_length_290_cov_1.417021	98.9
S20M_St	TOLC	gi:585360557:ref:WP_024242152.1:|FEATURES|TolC|multidrug|TolC	deeparg			multidrug		329	424	NODE_736150_length_290_cov_1.404255	96.9
S20M_St	MDTO	gi:545242743:ref:WP_021541510.1:|FEATURES|mdtO|multidrug|mdtO	deeparg			multidrug		195	526	NODE_77555_length_998_cov_2.601273	99.7
S20M_St	OMPF	gi:742936434:ref:WP_039025717.1:|FEATURES|ompF|multidrug|ompF	deeparg			multidrug		242	571	NODE_78422_length_992_cov_1.894344	97.9
S20M_St	MDTL	gi:585365886:ref:WP_024247470.1:|FEATURES|mdtL|multidrug|mdtL	deeparg			multidrug		151	243	NODE_785488_length_282_cov_2.035242	100
S20M_St	TOLC	gi:545233261:ref:WP_021532755.1:|FEATURES|TolC|multidrug|TolC	deeparg			multidrug		163	255	NODE_801038_length_280_cov_1.191111	100
S20M_St	MDTL	gi:446008125:ref:WP_000085980.1:|FEATURES|mdtL|multidrug|mdtL	deeparg			multidrug		309	391	NODE_812705_length_278_cov_2.130045	100
S20M_St	CPXA	NP_312864.1|FEATURES|cpxA|aminoglycoside:aminocoumarin|cpxA	deeparg			aminoglycoside:aminocoumarin		278	368	NODE_822303_length_277_cov_1.923423	100
S20M_St	EVGS	AAC75429.1|FEATURES|evgS|multidrug|evgS	deeparg			multidrug		774	864	NODE_845285_length_275_cov_0.863636	97.8
S20M_St	TOLC	gi:695624984:ref:WP_032607919.1:|FEATURES|TolC|multidrug|TolC	deeparg			multidrug		146	196	NODE_855535_length_274_cov_0.844749	96.1
S20M_St	TOLC	ZP_04536687|FEATURES|TolC|multidrug|TolC	deeparg			multidrug		1	82	NODE_87039_length_936_cov_2.303065	98.8
S20M_St	OMPR	CP000034.1.gene3672.p01|FEATURES|ompR|multidrug|ompR	deeparg			multidrug		247	327	NODE_87539_length_933_cov_2.380410	100
S20M_St	COB(I)ALAMIN_ADENOLSYLTRANSFERASE	gi:447201645:ref:WP_001278901.1:|FEATURES|cob(I)alamin_adenolsyltransferase|unclassified|cob(I)alamin_adenolsyltransferase	deeparg			unclassified		103	190	NODE_900772_length_268_cov_3.122066	98.9
S20M_St	YOJI	NP_416715.1|FEATURES|YojI|peptide|YojI	deeparg			peptide		262	350	NODE_902198_length_268_cov_2.211268	98.9
S20M_St	MDTG	gi:445996322:ref:WP_000074177.1:|FEATURES|mdtG|multidrug|mdtG	deeparg			multidrug		185	271	NODE_912169_length_267_cov_1.792453	98.9
S20M_St	TETW	AJ222769.gene.p01|FEATURES|tetW|tetracycline|tetW	deeparg			tetracycline		1	639	NODE_9208_length_3405_cov_54.178209	100
S20M_St	tet(W)	tet(W)	resfinder		100	Doxycycline, Tetracycline, Minocycline		828	2747	NODE_9208_length_3405_cov_54.178209	100
S20M_St	tet(W)	tetracycline resistance ribosomal protection protein Tet(W)	amrfinderplus	TETRACYCLINE	100	TETRACYCLINE		831	2747	NODE_9208_length_3405_cov_54.178209	100
S20M_St	ACRA	YP_002396538|FEATURES|acrA|multidrug|acrA	deeparg			multidrug		156	355	NODE_93286_length_901_cov_2.322695	100
S20M_St	SDIA	gi:332101265:gb:EGJ04611.1:|FEATURES|sdiA|unclassified|sdiA	deeparg			unclassified		47	133	NODE_945283_length_264_cov_1.818182	100
S20M_St	PORIN_OMPC	APB87301|FEATURES|porin_OmpC|beta-lactam|porin_OmpC	deeparg			beta-lactam		105	191	NODE_952707_length_263_cov_3.197115	100
S20M_St	MDFA	AAC44147|FEATURES|mdfA|multidrug|mdfA	deeparg			multidrug		32	118	NODE_953757_length_263_cov_2.302885	100
S20M_St	MDTE	YP_405005|FEATURES|mdtE|multidrug|mdtE	deeparg			multidrug		318	385	NODE_982187_length_261_cov_0.922330	100
S21M_St	TETM	ZP_03993170|FEATURES|tetM|tetracycline|tetM	deeparg			tetracycline		1	436	NODE_10517_length_1502_cov_6.787837	100
S21M_St	ACRA	NC_002695.1.912781.p01|FEATURES|acrA|multidrug|acrA	deeparg			multidrug		88	236	NODE_116578_length_449_cov_5.743655	99.3
S21M_St	TETW	gi:104303742:gb:ABF72138.1:|FEATURES|tetW|tetracycline|tetW	deeparg			tetracycline		18	344	NODE_12258_length_1372_cov_75.927107	99.7
S21M_St	TETB	ZP_03561873|FEATURES|tetB|tetracycline|tetB	deeparg			tetracycline		277	421	NODE_122896_length_438_cov_7.911227	100
S21M_St	DNA-BINDING_TRANSCRIPTIONAL_REGULATOR_GADX	NC_002695.1.915747.p01|FEATURES|DNA-binding_transcriptional_regulator_gadX|unclassified|DNA-binding_transcriptional_regulator_gadX	deeparg			unclassified		14	158	NODE_122912_length_438_cov_7.608355	95.2
S21M_St	TET32	ABV82120|FEATURES|tet32|tetracycline|tet32	deeparg			tetracycline		1	78	NODE_124846_length_435_cov_6.128947	100
S21M_St	MDTE	YP_405005|FEATURES|mdtE|multidrug|mdtE	deeparg			multidrug		256	385	NODE_125408_length_434_cov_6.609499	100
S21M_St	MDTP	gi:545161812:ref:WP_021516673.1:|FEATURES|mdtP|multidrug|mdtP	deeparg			multidrug		1	86	NODE_131934_length_424_cov_4.287263	100
S21M_St	CFXA2	AF118110.1.gene1.p01|FEATURES|CfxA2|beta-lactam|CfxA2	deeparg			beta-lactam		1	38	NODE_132002_length_424_cov_3.658537	100
S21M_St	ACRB	gi:78100762:pdb:1T9T:A|FEATURES|acrB|multidrug|acrB	deeparg			multidrug		277	416	NODE_132920_length_422_cov_10.452316	100
S21M_St	MDFA	gi:421944075:gb:EKU01337.1:|FEATURES|mdfA|multidrug|mdfA	deeparg			multidrug		413	478	NODE_133576_length_421_cov_9.133880	98.5
S21M_St	MDTN	gi:754723362:ref:WP_042095437.1:|FEATURES|mdtN|multidrug|mdtN	deeparg			multidrug		141	277	NODE_137719_length_415_cov_5.016667	100
S21M_St	EMRR	NP_417169.1|FEATURES|emrR|fluoroquinolone|emrR	deeparg			fluoroquinolone		66	176	NODE_147594_length_401_cov_4.063584	100
S21M_St	ACRB	gi:78100762:pdb:1T9T:A|FEATURES|acrB|multidrug|acrB	deeparg			multidrug		888	1019	NODE_149505_length_398_cov_5.988338	100
S21M_St	MACB	gi:545231548:ref:WP_021531156.1:|FEATURES|macB|MLS|macB	deeparg			MLS		169	299	NODE_152765_length_394_cov_4.047198	100
S21M_St	TETW	ACA23187|FEATURES|tetW|tetracycline|tetW	deeparg			tetracycline		1	35	NODE_153852_length_392_cov_52.691395	100
S21M_St	TETM	BAB82500|FEATURES|tetM|tetracycline|tetM	deeparg			tetracycline		340	468	NODE_156631_length_389_cov_4.835329	100
S21M_St	ACRF	AAC76298.1|FEATURES|AcrF|multidrug|AcrF	deeparg			multidrug		142	270	NODE_158255_length_387_cov_4.292169	99.2
S21M_St	ACRB	gi:485731880:ref:WP_001359514.1:|FEATURES|acrB|multidrug|acrB	deeparg			multidrug		849	975	NODE_160385_length_384_cov_8.507599	100
S21M_St	EMRY	BAA11237.1|FEATURES|emrY|tetracycline|emrY	deeparg			tetracycline		334	459	NODE_164063_length_380_cov_3.763077	100
S21M_St	MDTP	gi:487680435:ref:WP_001765296.1:|FEATURES|mdtP|multidrug|mdtP	deeparg			multidrug		200	324	NODE_164471_length_379_cov_7.910494	100
S21M_St	CPXA	NP_312864.1|FEATURES|cpxA|aminoglycoside:aminocoumarin|cpxA	deeparg			aminoglycoside:aminocoumarin		360	457	NODE_180590_length_362_cov_1.452769	99
S21M_St	BACA	ZP_03564086|FEATURES|bacA|bacitracin|bacA	deeparg			bacitracin		54	172	NODE_181776_length_360_cov_6.380328	100
S21M_St	TET32	ABV82120|FEATURES|tet32|tetracycline|tet32	deeparg			tetracycline		131	249	NODE_182916_length_359_cov_4.891447	100
S21M_St	TETW	CAO78565|FEATURES|tetW|tetracycline|tetW	deeparg			tetracycline		458	639	NODE_18562_length_1094_cov_47.380173	100
S21M_St	SDIA	gi:26108586:gb:AAN80789.1:AE016762_42|FEATURES|sdiA|unclassified|sdiA	deeparg			unclassified		1	56	NODE_187391_length_354_cov_7.571906	98.2
S21M_St	OMPF	gi:447175100:ref:WP_001252356.1:|FEATURES|ompF|multidrug|ompF	deeparg			multidrug		175	535	NODE_18924_length_1083_cov_7.718872	99.7
S21M_St	BICYCLOMYCIN-MULTIDRUG_EFFLUX_PROTEIN_BCR	NP_288765|FEATURES|bicyclomycin-multidrug_efflux_protein_bcr|multidrug|bicyclomycin-multidrug_efflux_protein_bcr	deeparg			multidrug		295	396	NODE_189631_length_352_cov_5.016835	100
S21M_St	EVGS	AAC75429.1|FEATURES|evgS|multidrug|evgS	deeparg			multidrug		925	1040	NODE_190425_length_351_cov_6.418919	97.4
S21M_St	TRANSCRIPTIONAL_REGULATORY_PROTEIN_CPXR_CPXR	CP000034.1.gene3834.p01|FEATURES|transcriptional_regulatory_protein_CpxR_cpxR|unclassified|transcriptional_regulatory_protein_CpxR_cpxR	deeparg			unclassified		1	232	NODE_19380_length_1070_cov_6.274877	99.1
S21M_St	EMRB	gi:485666058:ref:WP_001307357.1:|FEATURES|emrB|multidrug|emrB	deeparg			multidrug		245	359	NODE_196350_length_345_cov_11.510345	100
S21M_St	MDTE	gi:585341406:ref:WP_024223032.1:|FEATURES|mdtE|multidrug|mdtE	deeparg			multidrug		1	216	NODE_19641_length_1062_cov_3.481629	100
S21M_St	BAER	YP_490321.1|FEATURES|baeR|multidrug|baeR	deeparg			multidrug		35	240	NODE_20014_length_1051_cov_5.191767	99.5
S21M_St	EMRD	YP_543187|FEATURES|emrD|multidrug|emrD	deeparg			multidrug		1	189	NODE_20378_length_1041_cov_4.626775	97.4
S21M_St	TETW	ABN80187|FEATURES|tetW|tetracycline|tetW	deeparg			tetracycline		1	35	NODE_2068_length_4409_cov_10.236794	100
S21M_St	BACTERIAL_REGULATORY_PROTEIN_LUXR	CP000034.1.gene4477.p01|FEATURES|bacterial_regulatory_protein_LuxR|unclassified|bacterial_regulatory_protein_LuxR	deeparg			unclassified		1	94	NODE_211948_length_331_cov_3.246377	98.9
S21M_St	iss	increased serum survival lipoprotein Iss	amrfinderplus		100			167	457	NODE_21371_length_1015_cov_10.237500	100
S21M_St	ACRD	YP_490697.1|FEATURES|acrD|aminoglycoside|acrD	deeparg			aminoglycoside		409	517	NODE_214284_length_329_cov_2.660584	100
S21M_St	ACRF	AAC76298.1|FEATURES|AcrF|multidrug|AcrF	deeparg			multidrug		739	845	NODE_217801_length_325_cov_10.611111	99.1
S21M_St	MEFA	YP_001396002|FEATURES|mefA|MLS|mefA	deeparg			MLS		123	229	NODE_219224_length_324_cov_5.375465	99.1
S21M_St	RPOB2	BAD59497.1|FEATURES|rpoB2|multidrug|rpoB2	deeparg			multidrug		1004	1107	NODE_230891_length_314_cov_4.343629	95.2
S21M_St	ESCHERICHIA_COLI_LAMB	BAB38442|FEATURES|Escherichia_coli_LamB|multidrug|Escherichia_coli_LamB	deeparg			multidrug		140	242	NODE_232920_length_312_cov_6.167315	99
S21M_St	LNUC	AAY32951.1|FEATURES|lnuC|MLS|lnuC	deeparg			MLS		1	68	NODE_236493_length_309_cov_6.338583	95.6
S21M_St	EMRY	BAA11237.1|FEATURES|emrY|tetracycline|emrY	deeparg			tetracycline		1	81	NODE_236896_length_309_cov_3.905512	100
S21M_St	ESCHERICHIA_COLI_MIPA	NP_310518|FEATURES|Escherichia_coli_mipA|multidrug|Escherichia_coli_mipA	deeparg			multidrug		97	196	NODE_242816_length_304_cov_4.959839	99
S21M_St	MDTL	gi:585365886:ref:WP_024247470.1:|FEATURES|mdtL|multidrug|mdtL	deeparg			multidrug		1	121	NODE_24327_length_948_cov_8.010078	100
S21M_St	MDFA	AAC44147|FEATURES|mdfA|multidrug|mdfA	deeparg			multidrug		12	111	NODE_246814_length_301_cov_4.247967	100
S21M_St	PATA	NP_417544.5|FEATURES|patA|fluoroquinolone|patA	deeparg			fluoroquinolone		35	238	NODE_24762_length_940_cov_4.840678	99.5
S21M_St	TOLC	gi:545233261:ref:WP_021532755.1:|FEATURES|TolC|multidrug|TolC	deeparg			multidrug		18	325	NODE_25555_length_924_cov_10.753740	100
S21M_St	CAMP-REGULATORY_PROTEIN	gi:446164906:ref:WP_000242761.1:|FEATURES|cAMP-regulatory_protein|unclassified|cAMP-regulatory_protein	deeparg			unclassified		105	200	NODE_263251_length_290_cov_3.587234	100
S21M_St	YOJI	NP_416715.1|FEATURES|YojI|peptide|YojI	deeparg			peptide		170	265	NODE_264011_length_290_cov_3.225532	100
S21M_St	TETQ	BAD46890|FEATURES|tetQ|tetracycline|tetQ	deeparg			tetracycline		297	595	NODE_26992_length_900_cov_7.029586	100
S21M_St	MDTO	gi:545242743:ref:WP_021541510.1:|FEATURES|mdtO|multidrug|mdtO	deeparg			multidrug		1	261	NODE_27064_length_899_cov_5.072275	99.2
S21M_St	CFXA2	AF118110.1.gene1.p01|FEATURES|CfxA2|beta-lactam|CfxA2	deeparg			beta-lactam		244	321	NODE_275587_length_288_cov_6.768240	98.7
S21M_St	MDTL	gi:446008125:ref:WP_000085980.1:|FEATURES|mdtL|multidrug|mdtL	deeparg			multidrug		298	391	NODE_275983_length_288_cov_5.768240	98.9
S21M_St	ARNA	gi:765471235:ref:WP_044720736.1:|FEATURES|arnA|polymyxin|arnA	deeparg			polymyxin		467	660	NODE_29164_length_865_cov_7.254321	100
S21M_St	hld	delta-hemolysin	amrfinderplus		100			129	206	NODE_295010_length_286_cov_1.987013	100
S21M_St	MDTK	gi:636831956:ref:WP_024357964.1:|FEATURES|mdtK|multidrug|mdtK	deeparg			multidrug		68	161	NODE_299594_length_285_cov_3.304348	96.8
S21M_St	TETQ	AAZ79478|FEATURES|tetQ|tetracycline|tetQ	deeparg			tetracycline		601	641	NODE_311972_length_283_cov_4.315789	100
S21M_St	CLASS_C	gi:717496254:gb:AIW80391.1:|FEATURES|class_C|beta-lactam|class_C	deeparg			beta-lactam		342	377	NODE_313508_length_283_cov_3.250000	100
S21M_St	EPTA	BAE78116.1|FEATURES|eptA|peptide|eptA	deeparg			peptide		149	242	NODE_315571_length_283_cov_1.666667	95.7
S21M_St	EMRD	ZP_02901431|FEATURES|emrD|multidrug|emrD	deeparg			multidrug		200	349	NODE_31607_length_831_cov_8.011598	100
S21M_St	ESCHERICHIA_COLI_LAMB	BAB38442|FEATURES|Escherichia_coli_LamB|multidrug|Escherichia_coli_LamB	deeparg			multidrug		1	82	NODE_31814_length_828_cov_13.633894	100
S21M_St	MDTD	gi:134034159:sp:Q0T353.2:MDTD_SHIF8|FEATURES|mdtD|multidrug|mdtD	deeparg			multidrug		386	467	NODE_325481_length_281_cov_4.185841	97.6
S21M_St	MDTO	gi:545262088:ref:WP_021555845.1:|FEATURES|mdtO|multidrug|mdtO	deeparg			multidrug		350	619	NODE_32919_length_814_cov_8.996047	99.6
S21M_St	MACA	gi:26107304:gb:AAN79487.1:AE016758_91|FEATURES|macA|MLS|macA	deeparg			MLS		178	371	NODE_33508_length_807_cov_5.511968	100
S21M_St	MDTF	gi:445947058:ref:WP_000024913.1:|FEATURES|mdtF|multidrug|mdtF	deeparg			multidrug		598	689	NODE_339075_length_279_cov_3.392857	100
S21M_St	MEL	WP_000420313.1|FEATURES|mel|MLS|mel	deeparg			MLS		311	402	NODE_343343_length_279_cov_0.848214	100
S21M_St	PATA	NP_417544.5|FEATURES|patA|fluoroquinolone|patA	deeparg			fluoroquinolone		415	459	NODE_359127_length_276_cov_5.511312	100
S21M_St	KASUGAMYCIN_RESISTANCE_PROTEIN_KSGA	YP_002240485|FEATURES|kasugamycin_resistance_protein_ksgA|aminoglycoside|kasugamycin_resistance_protein_ksgA	deeparg			aminoglycoside		1	44	NODE_368721_length_275_cov_3.022727	100
S21M_St	PENA	U58210.1.gene4.p01|FEATURES|penA|beta-lactam|penA	deeparg			beta-lactam		512	602	NODE_374538_length_274_cov_3.904110	100
S21M_St	TET32	ABV82120|FEATURES|tet32|tetracycline|tet32	deeparg			tetracycline		472	639	NODE_3747_length_2901_cov_17.673226	100
S21M_St	TRUNCATED_PUTATIVE_RESPONSE_REGULATOR_ARLR	NC_002745.1124086.p01|FEATURES|truncated_putative_response_regulator_ArlR|unclassified|truncated_putative_response_regulator_ArlR	deeparg			unclassified		1	64	NODE_378866_length_274_cov_0.844749	98.4
S21M_St	CPXA	NP_312864.1|FEATURES|cpxA|aminoglycoside:aminocoumarin|cpxA	deeparg			aminoglycoside:aminocoumarin		82	332	NODE_38143_length_756_cov_6.974322	100
S21M_St	TET32	ABV82118|FEATURES|tet32|tetracycline|tet32	deeparg			tetracycline		400	489	NODE_386072_length_272_cov_7.875576	100
S21M_St	CFXA2	AF118110.1.gene1.p01|FEATURES|CfxA2|beta-lactam|CfxA2	deeparg			beta-lactam		136	225	NODE_393595_length_271_cov_5.277778	100
S21M_St	ACRB	gi:446414948:ref:WP_000492803.1:|FEATURES|acrB|multidrug|acrB	deeparg			multidrug		979	1035	NODE_405631_length_269_cov_10.210280	100
S21M_St	ACRB	gi:146387263:pdb:2HQF:A|FEATURES|acrB|multidrug|acrB	deeparg			multidrug		162	249	NODE_425465_length_266_cov_9.208531	100
S21M_St	MDTC	gi:693139507:ref:WP_032281183.1:|FEATURES|mdtC|multidrug|mdtC	deeparg			multidrug		582	669	NODE_429897_length_266_cov_2.241706	96.6
S21M_St	TET(40)	AFK31666.1|FEATURES|tet(40)|tetracycline|tet(40)	deeparg			tetracycline		158	244	NODE_430746_length_266_cov_1.758294	100
S21M_St	COB(I)ALAMIN_ADENOLSYLTRANSFERASE	gi:447201645:ref:WP_001278901.1:|FEATURES|cob(I)alamin_adenolsyltransferase|unclassified|cob(I)alamin_adenolsyltransferase	deeparg			unclassified		99	196	NODE_44278_length_702_cov_5.250386	100
S21M_St	APH(3')-IIA	WP_000572405.1|FEATURES|APH(3')-IIa|aminoglycoside|APH(3')-IIa	deeparg			aminoglycoside		1	75	NODE_461844_length_261_cov_2.766990	100
S21M_St	CAT_CHLORAMPHENICOL_ACETYLTRANSFERASE	M90091.1.gene2.p01|FEATURES|cat_chloramphenicol_acetyltransferase|phenicol|cat_chloramphenicol_acetyltransferase	deeparg			phenicol		1	178	NODE_4640_length_2503_cov_25.568627	100
S21M_St	MDTK	gi:490012873:ref:WP_003915530.1:|FEATURES|mdtK|multidrug|mdtK	deeparg			multidrug		32	259	NODE_46435_length_686_cov_4.632330	100
S21M_St	MEXX	gi:485869052:ref:WP_001466418.1:|FEATURES|mexX|multidrug|mexX	deeparg			multidrug		283	368	NODE_467077_length_260_cov_3.975610	97.7
S21M_St	ACRD	YP_490697.1|FEATURES|acrD|aminoglycoside|acrD	deeparg			aminoglycoside		527	611	NODE_480347_length_258_cov_3.334975	98.8
S21M_St	MSBA	NP_415434.1|FEATURES|msbA|nitroimidazole|msbA	deeparg			nitroimidazole		53	137	NODE_488899_length_257_cov_0.940594	97.6
S21M_St	OMPR	CP000034.1.gene3672.p01|FEATURES|ompR|multidrug|ompR	deeparg			multidrug		402	450	NODE_49075_length_667_cov_5.560458	98
S21M_St	EMRB-QACA_FAMILY_MAJOR_FACILITATOR_TRANSPORTER	NC_002951.3238155.p01|FEATURES|EmrB-QacA_family_major_facilitator_transporter|multidrug|EmrB-QacA_family_major_facilitator_transporter	deeparg			multidrug		141	224	NODE_493512_length_256_cov_2.363184	100
S21M_St	DNA-BINDING_PROTEIN_H-NS	NC_002695.1.913113.p01|FEATURES|DNA-binding_protein_H-NS|unclassified|DNA-binding_protein_H-NS	deeparg			unclassified		17	101	NODE_496933_length_255_cov_5.215000	100
S21M_St	OMPR	CP000034.1.gene3672.p01|FEATURES|ompR|multidrug|ompR	deeparg			multidrug		132	351	NODE_50163_length_660_cov_5.952066	100
S21M_St	TOLC	gi:585350004:ref:WP_024231618.1:|FEATURES|TolC|multidrug|TolC	deeparg			multidrug		371	493	NODE_51261_length_653_cov_5.382943	100
S21M_St	EMRY	BAA11237.1|FEATURES|emrY|tetracycline|emrY	deeparg			tetracycline		472	512	NODE_518127_length_252_cov_1.162437	97.6
S21M_St	PMRF	AAC75314.1|FEATURES|PmrF|peptide|PmrF	deeparg			peptide		1	64	NODE_52374_length_646_cov_5.944162	98.4
S21M_St	ERMX	gi:695257004:ref:WP_032488331.1:|FEATURES|ermX|MLS|ermX	deeparg			MLS		57	138	NODE_538326_length_248_cov_2.953368	100
S21M_St	EMRB	gi:487637495:ref:WP_001742122.1:|FEATURES|emrB|multidrug|emrB	deeparg			multidrug		431	512	NODE_53907_length_637_cov_4.768041	98.8
S21M_St	MDTF	gi:803469184:ref:WP_046072900.1:|FEATURES|mdtF|multidrug|mdtF	deeparg			multidrug		765	846	NODE_539973_length_248_cov_1.476684	100
S21M_St	ACRB	NP_752514|FEATURES|acrB|multidrug|acrB	deeparg			multidrug		526	737	NODE_54049_length_636_cov_5.853701	100
S21M_St	ACRF	AAC76298.1|FEATURES|AcrF|multidrug|AcrF	deeparg			multidrug		517	728	NODE_54088_length_636_cov_5.024096	99.1
S21M_St	MEXX	gi:485869052:ref:WP_001466418.1:|FEATURES|mexX|multidrug|mexX	deeparg			multidrug		1	154	NODE_54296_length_635_cov_4.496552	99.4
S21M_St	EMRB-QACA_FAMILY_MAJOR_FACILITATOR_TRANSPORTER	NC_002951.3237948.p01|FEATURES|EmrB-QacA_family_major_facilitator_transporter|multidrug|EmrB-QacA_family_major_facilitator_transporter	deeparg			multidrug		17	138	NODE_54858_length_632_cov_3.466205	100
S21M_St	MDFA	AAC44147|FEATURES|mdfA|multidrug|mdfA	deeparg			multidrug		111	191	NODE_554472_length_245_cov_2.889474	98.8
S21M_St	EPTA	BAE78116.1|FEATURES|eptA|peptide|eptA	deeparg			peptide		263	467	NODE_57748_length_616_cov_5.650624	98
S21M_St	MDTF	gi:803469184:ref:WP_046072900.1:|FEATURES|mdtF|multidrug|mdtF	deeparg			multidrug		49	252	NODE_58288_length_613_cov_7.476703	99.5
S21M_St	OMPR	CP000034.1.gene3672.p01|FEATURES|ompR|multidrug|ompR	deeparg			multidrug		1	63	NODE_595647_length_237_cov_2.609890	98.4
S21M_St	ACRB	gi:446414955:ref:WP_000492810.1:|FEATURES|acrB|multidrug|acrB	deeparg			multidrug		447	521	NODE_635148_length_228_cov_6.225434	100
S21M_St	EVGS	AAC75429.1|FEATURES|evgS|multidrug|evgS	deeparg			multidrug		1	71	NODE_644298_length_226_cov_4.883041	100
S21M_St	PORIN_OMPC	APB87301|FEATURES|porin_OmpC|beta-lactam|porin_OmpC	deeparg			beta-lactam		321	367	NODE_648652_length_225_cov_4.805882	100
S21M_St	YOJI	NP_416715.1|FEATURES|YojI|peptide|YojI	deeparg			peptide		405	547	NODE_65452_length_581_cov_5.277567	97.9
S21M_St	TETM	AAR29970|FEATURES|tetM|tetracycline|tetM	deeparg			tetracycline		516	588	NODE_656792_length_223_cov_5.660714	100
S21M_St	TETM	AAR29970|FEATURES|tetM|tetracycline|tetM	deeparg			tetracycline		601	639	NODE_6683_length_1964_cov_7.239392	100
S21M_St	TET40	ACI02010|FEATURES|tet40|tetracycline|tet40	deeparg			tetracycline		34	105	NODE_671107_length_220_cov_2.303030	100
S21M_St	ACRF	AAC76298.1|FEATURES|AcrF|multidrug|AcrF	deeparg			multidrug		401	471	NODE_688575_length_215_cov_7.125000	98.6
S21M_St	ESCHERICHIA_COLI_MIPA	NP_310518|FEATURES|Escherichia_coli_mipA|multidrug|Escherichia_coli_mipA	deeparg			multidrug		200	248	NODE_692003_length_214_cov_12.396226	98
S21M_St	TET40	ACI02010|FEATURES|tet40|tetracycline|tet40	deeparg			tetracycline		313	406	NODE_69869_length_564_cov_4.129666	100
S21M_St	CLASS_A	ABB82608|FEATURES|class_A|beta-lactam|class_A	deeparg			beta-lactam		147	216	NODE_702001_length_212_cov_3.617834	100
S21M_St	EVGS	AAC75429.1|FEATURES|evgS|multidrug|evgS	deeparg			multidrug		149	218	NODE_702289_length_212_cov_3.025478	97.1
S21M_St	TETW	YP_594556|FEATURES|tetW|tetracycline|tetW	deeparg			tetracycline		588	639	NODE_70882_length_560_cov_6.807921	100
S21M_St	TET(40)	AFK31666.1|FEATURES|tet(40)|tetracycline|tet(40)	deeparg			tetracycline		242	310	NODE_713608_length_209_cov_3.428571	100
S21M_St	BICYCLOMYCIN-MULTIDRUG_EFFLUX_PROTEIN_BCR	NP_754605|FEATURES|bicyclomycin-multidrug_efflux_protein_bcr|multidrug|bicyclomycin-multidrug_efflux_protein_bcr	deeparg			multidrug		1	66	NODE_715846_length_208_cov_6.274510	98.5
S21M_St	EMRK	gi:742917254:ref:WP_039022713.1:|FEATURES|emrK|multidrug|emrK	deeparg			multidrug		261	328	NODE_721528_length_207_cov_2.848684	100
S21M_St	MEFA	YP_001396002|FEATURES|mefA|MLS|mefA	deeparg			MLS		25	92	NODE_723000_length_206_cov_8.284768	100
S21M_St	CLASS_C	YP_859822|FEATURES|class_C|beta-lactam|class_C	deeparg			beta-lactam		1	122	NODE_7533_length_1825_cov_7.443503	100
S21M_St	EMRB	gi:979463679:ref:WP_059329539.1:|FEATURES|emrB|multidrug|emrB	deeparg			multidrug		98	204	NODE_76420_length_542_cov_3.671458	99.1
S21M_St	OMPF	gi:447175130:ref:WP_001252386.1:|FEATURES|ompF|multidrug|ompF	deeparg			multidrug		561	621	NODE_76758_length_541_cov_3.224280	98.4
S21M_St	MDTF	gi:803469184:ref:WP_046072900.1:|FEATURES|mdtF|multidrug|mdtF	deeparg			multidrug		360	534	NODE_81468_length_526_cov_7.373673	100
S21M_St	CLASS_C	gi:487643001:ref:WP_001744646.1:|FEATURES|class_C|beta-lactam|class_C	deeparg			beta-lactam		152	322	NODE_84727_length_517_cov_4.305195	97.7
S21M_St	MDTP	gi:486154067:ref:WP_001519080.1:|FEATURES|mdtP|multidrug|mdtP	deeparg			multidrug		354	488	NODE_87917_length_509_cov_3.074890	99.3
S21M_St	ACRA	NC_002695.1.912781.p01|FEATURES|acrA|multidrug|acrA	deeparg			multidrug		235	373	NODE_90249_length_503_cov_3.256696	98.6
S21M_St	TETQ	BAD46890|FEATURES|tetQ|tetracycline|tetQ	deeparg			tetracycline		1	141	NODE_90342_length_502_cov_12.653244	99.3
S21M_St	BICYCLOMYCIN-MULTIDRUG_EFFLUX_PROTEIN_BCR	CAS09877|FEATURES|bicyclomycin-multidrug_efflux_protein_bcr|multidrug|bicyclomycin-multidrug_efflux_protein_bcr	deeparg			multidrug		89	170	NODE_98823_length_483_cov_7.077103	100
S22M_St	BICYCLOMYCIN-MULTIDRUG_EFFLUX_PROTEIN_BCR	NP_288765|FEATURES|bicyclomycin-multidrug_efflux_protein_bcr|multidrug|bicyclomycin-multidrug_efflux_protein_bcr	deeparg			multidrug		1	396	NODE_1012_length_27384_cov_6.439972	99.7
S22M_St	arsR	As(III)-sensing metalloregulatory transcriptional repressor ArsR	amrfinderplus	ARSENIC	100	ARSENIC		10175	10525	NODE_1070_length_26272_cov_7.788000	100
S22M_St	TET44	FN594949.1.gene24.p01|FEATURES|tet44|tetracycline|tet44	deeparg			tetracycline		232	405	NODE_115992_length_670_cov_2.328455	96.6
S22M_St	MGRB	NP_416340.1|FEATURES|mgrB|multidrug|mgrB	deeparg			multidrug		1	47	NODE_1163_length_25067_cov_5.554454	97.9
S22M_St	TETA	gi:852042875:ref:WP_048267274.1:|FEATURES|tetA|tetracycline|tetA	deeparg			tetracycline		1	29	NODE_118814_length_659_cov_2.711921	100
S22M_St	TETP	BAB71966|FEATURES|tetP|tetracycline|tetP	deeparg			tetracycline		1	51	NODE_119322_length_657_cov_3.099668	100
S22M_St	MSBA	NP_415434.1|FEATURES|msbA|nitroimidazole|msbA	deeparg			nitroimidazole		1	582	NODE_1216_length_24384_cov_6.634469	100
S22M_St	lpfA	long polar fimbria major subunit LpfA	amrfinderplus		100			2754	3266	NODE_12506_length_3565_cov_4.719943	95.4
S22M_St	TETW	gi:1028100289:ref:WP_063856424.1:|FEATURES|tetW|tetracycline|tetW	deeparg			tetracycline		582	639	NODE_128345_length_625_cov_63.657895	100
S22M_St	BAES	BAA15934.1|FEATURES|baeS|multidrug|baeS	deeparg			multidrug		1	467	NODE_12989_length_3468_cov_5.735716	100
S22M_St	SDIA	gi:209912597:dbj:BAG77671.1:|FEATURES|sdiA|unclassified|sdiA	deeparg			unclassified		1	244	NODE_1338_length_22866_cov_6.165578	98.8
S22M_St	TETW	CAX85496|FEATURES|tetW|tetracycline|tetW	deeparg			tetracycline		1	615	NODE_13549_length_3350_cov_66.320182	99.3
S22M_St	tet(W)	tet(W)	resfinder		96.0938	Doxycycline, Tetracycline, Minocycline		1506	3350	NODE_13549_length_3350_cov_66.320182	99.57
S22M_St	tet(W)	tetracycline resistance ribosomal protection protein Tet(W)	amrfinderplus	TETRACYCLINE	96.24	TETRACYCLINE		1506	3350	NODE_13549_length_3350_cov_66.320182	99.51
S22M_St	UGD	AAC75089.1|FEATURES|ugd|peptide|ugd	deeparg			peptide		1	150	NODE_142219_length_584_cov_2.376181	100
S22M_St	EMRE	gi:641684674:emb:CDN82496.1:|FEATURES|emrE|multidrug|emrE	deeparg			multidrug		93	170	NODE_142872_length_582_cov_3.051233	100
S22M_St	EMRE	YP_002398143|FEATURES|emrE|multidrug|emrE	deeparg			multidrug		1	117	NODE_146155_length_574_cov_1.963391	99.1
S22M_St	COB(I)ALAMIN_ADENOLSYLTRANSFERASE	gi:447201650:ref:WP_001278906.1:|FEATURES|cob(I)alamin_adenolsyltransferase|unclassified|cob(I)alamin_adenolsyltransferase	deeparg			unclassified		1	196	NODE_14981_length_3098_cov_6.899770	100
S22M_St	aad9	ANT(9) family aminoglycoside nucleotidyltransferase	amrfinderplus	AMINOGLYCOSIDE	100	AMINOGLYCOSIDE		1084	1857	NODE_15228_length_3059_cov_4.538948	99.61
S22M_St	OMPF	gi:491281669:ref:WP_005139740.1:|FEATURES|ompF|multidrug|ompF	deeparg			multidrug		78	259	NODE_156210_length_549_cov_4.269231	100
S22M_St	TETM	AAR29970|FEATURES|tetM|tetracycline|tetM	deeparg			tetracycline		1	297	NODE_15663_length_2994_cov_20.797210	99.7
S22M_St	MDTM	gi:299882142:gb:EFI90353.1:|FEATURES|mdtM|multidrug|mdtM	deeparg			multidrug		1	443	NODE_1655_length_19256_cov_8.415083	97.1
S22M_St	mdtM	multidrug efflux MFS transporter MdtM	amrfinderplus	EFFLUX	100	EFFLUX		17273	18502	NODE_1655_length_19256_cov_8.415083	98.05
S22M_St	ARNA	gi:754729661:ref:WP_042099375.1:|FEATURES|arnA|polymyxin|arnA	deeparg			polymyxin		1	660	NODE_1794_length_18005_cov_6.694986	99.8
S22M_St	ESCHERICHIA_COLI_MIPA	NP_310518|FEATURES|Escherichia_coli_mipA|multidrug|Escherichia_coli_mipA	deeparg			multidrug		1	248	NODE_1798_length_17968_cov_5.677776	98.8
S22M_St	MDTG	gi:291469891:gb:EFF12375.1:|FEATURES|mdtG|multidrug|mdtG	deeparg			multidrug		1	416	NODE_1847_length_17620_cov_6.339083	99.8
S22M_St	ACRB	ACI87546|FEATURES|acrB|multidrug|acrB	deeparg			multidrug		1	1049	NODE_187_length_76499_cov_7.467898	99.9
S22M_St	AADE	FN594949.1.gene25.p01|FEATURES|aadE|aminoglycoside|aadE	deeparg			aminoglycoside		128	285	NODE_188055_length_483_cov_2.885514	100
S22M_St	PATA	NP_417544.5|FEATURES|patA|fluoroquinolone|patA	deeparg			fluoroquinolone		188	344	NODE_192943_length_474_cov_5.174224	100
S22M_St	PATA	NP_417544.5|FEATURES|patA|fluoroquinolone|patA	deeparg			fluoroquinolone		188	344	NODE_192952_length_474_cov_4.081146	99.4
S22M_St	EMRB	gi:91073621:gb:ABE08502.1:|FEATURES|emrB|multidrug|emrB	deeparg			multidrug		1	515	NODE_2035_length_16385_cov_7.223760	99.4
S22M_St	MEXT	gi:490841007:ref:WP_004703082.1:|FEATURES|mexT|multidrug|mexT	deeparg			multidrug		94	166	NODE_221410_length_425_cov_3.081081	100
S22M_St	asr	acid resistance repetitive basic protein Asr	amrfinderplus		100			47081	47386	NODE_224_length_68821_cov_5.765189	99.02
S22M_St	CLASS_C	YP_002806354|FEATURES|class_C|beta-lactam|class_C	deeparg			beta-lactam		1	420	NODE_251_length_65039_cov_9.053598	97.6
S22M_St	blaEC	BlaEC family class C beta-lactamase	amrfinderplus	BETA-LACTAM	100	BETA-LACTAM		15134	16264	NODE_251_length_65039_cov_9.053598	97.61
S22M_St	ERMB	gi:494752321:ref:WP_007487729.1:|FEATURES|ermB|MLS|ermB	deeparg			MLS		1	107	NODE_267875_length_360_cov_1.868852	100
S22M_St	TEM	gi:1031667533:gb:ANG29619.1:|FEATURES|TEM-1|beta-lactam|TEM	deeparg			beta-lactam		132	246	NODE_278680_length_348_cov_2.593857	99.1
S22M_St	MDTL	gi:545287298:ref:WP_021570298.1:|FEATURES|mdtL|multidrug|mdtL	deeparg			multidrug		95	208	NODE_282409_length_344_cov_5.743945	97.4
S22M_St	MDTL	A7ZTR5|FEATURES|mdtL|multidrug|mdtL	deeparg			multidrug		95	208	NODE_282415_length_344_cov_4.854671	99.1
S22M_St	OMPF	gi:446900678:ref:WP_000977934.1:|FEATURES|ompF|multidrug|ompF	deeparg			multidrug		243	362	NODE_28938_length_1878_cov_5.494240	100
S22M_St	MACB	YP_002292212|FEATURES|macB|MLS|macB	deeparg			MLS		1	648	NODE_2929_length_11844_cov_7.083892	99.8
S22M_St	TETM	YP_600745|FEATURES|tetM|tetracycline|tetM	deeparg			tetracycline		280	389	NODE_294457_length_332_cov_19.046931	100
S22M_St	AADE	ZP_04556181|FEATURES|aadE|aminoglycoside|aadE	deeparg			aminoglycoside		1	288	NODE_30715_length_1792_cov_6.654001	100
S22M_St	ant(6)-Ia	ant(6)-Ia	resfinder		100	Streptomycin		772	1638	NODE_30715_length_1792_cov_6.654001	100
S22M_St	aadE	aminoglycoside 6-adenylyltransferase AadE	amrfinderplus	STREPTOMYCIN	100	AMINOGLYCOSIDE		775	1638	NODE_30715_length_1792_cov_6.654001	100
S22M_St	ESCHERICHIA_COLI_LAMB	BAB38442|FEATURES|Escherichia_coli_LamB|multidrug|Escherichia_coli_LamB	deeparg			multidrug		1	446	NODE_3076_length_11295_cov_8.963790	99.8
S22M_St	TETM	ABO43851|FEATURES|tetM|tetracycline|tetM	deeparg			tetracycline		598	639	NODE_31626_length_1751_cov_20.456958	100
S22M_St	OMPF	gi:545251748:ref:WP_021549194.1:|FEATURES|ompF|multidrug|ompF	deeparg			multidrug		1	95	NODE_3204_length_10916_cov_5.757573	100
S22M_St	APH(3''')-III	CAA67773|FEATURES|aph(3''')-III|aminoglycoside|aph(3''')-III	deeparg			aminoglycoside		192	264	NODE_321021_length_308_cov_1.786561	100
S22M_St	ADEJ	NC_011586.7045444.p01|FEATURES|adeJ|multidrug|adeJ	deeparg			multidrug		1	69	NODE_327495_length_303_cov_1.145161	95.7
S22M_St	ACRB	gi:485731880:ref:WP_001359514.1:|FEATURES|acrB|multidrug|acrB	deeparg			multidrug		43	142	NODE_331189_length_300_cov_1.048980	100
S22M_St	CLOSTRIDIUM_PERFRINGENS_MPRF	ABG86067.1|FEATURES|Clostridium_perfringens_mprF|peptide|Clostridium_perfringens_mprF	deeparg			peptide		1	71	NODE_336302_length_295_cov_3.150000	98.6
S22M_St	ACRF	AAC76298.1|FEATURES|AcrF|multidrug|AcrF	deeparg			multidrug		1	1034	NODE_340_length_53128_cov_9.369208	99.4
S22M_St	acrF	multidrug efflux RND transporter permease subunit AcrF	amrfinderplus	EFFLUX	100	EFFLUX		5412	8513	NODE_340_length_53128_cov_9.369208	99.42
S22M_St	TOLC	YP_002807373|FEATURES|TolC|multidrug|TolC	deeparg			multidrug		1	506	NODE_3501_length_10112_cov_9.263399	99.8
S22M_St	MDFA	NP_752857|FEATURES|mdfA|multidrug|mdfA	deeparg			multidrug		1	420	NODE_3517_length_10067_cov_5.890631	99.5
S22M_St	KDPE	NP_415222.1|FEATURES|kdpE|aminoglycoside|kdpE	deeparg			aminoglycoside		1	224	NODE_3537_length_10015_cov_7.868574	98.7
S22M_St	MEFA	gi:496592990:ref:WP_009288847.1:|FEATURES|mefA|MLS|mefA	deeparg			MLS		1	408	NODE_36052_length_1585_cov_22.965359	100
S22M_St	mef(A)	macrolide efflux MFS transporter Mef(A)	amrfinderplus	AZITHROMYCIN/ERYTHROMYCIN	100	MACROLIDE		337	1560	NODE_36052_length_1585_cov_22.965359	99.51
S22M_St	mef(A)	mef(A)	resfinder		99.7537	Erythromycin, Azithromycin		346	1560	NODE_36052_length_1585_cov_22.965359	95.8
S22M_St	OMPR	CP000034.1.gene3672.p01|FEATURES|ompR|multidrug|ompR	deeparg			multidrug		1	450	NODE_368_length_51239_cov_9.232201	100
S22M_St	TET44	FN594949.1.gene24.p01|FEATURES|tet44|tetracycline|tet44	deeparg			tetracycline		1	229	NODE_38119_length_1521_cov_2.446794	99.1
S22M_St	MARA	YP_489794.1|FEATURES|marA|multidrug|marA	deeparg			multidrug		1	127	NODE_3955_length_9078_cov_4.774909	100
S22M_St	MDTF	YP_001464983|FEATURES|mdtF|multidrug|mdtF	deeparg			multidrug		1	1037	NODE_4083_length_8838_cov_8.394171	100
S22M_St	ACRB	gi:446414955:ref:WP_000492810.1:|FEATURES|acrB|multidrug|acrB	deeparg			multidrug		846	1035	NODE_41200_length_1435_cov_1.881159	100
S22M_St	TET(40)	AFK31666.1|FEATURES|tet(40)|tetracycline|tet(40)	deeparg			tetracycline		1	406	NODE_42600_length_1397_cov_20.592399	99.8
S22M_St	tet(40)	tet(40)	resfinder		100	Doxycycline, Tetracycline		161	1381	NODE_42600_length_1397_cov_20.592399	99.75
S22M_St	tet(40)	tetracycline efflux MFS transporter Tet(40)	amrfinderplus	TETRACYCLINE	100	TETRACYCLINE		164	1381	NODE_42600_length_1397_cov_20.592399	99.75
S22M_St	TETA	ZP_02863325|FEATURES|tetA|tetracycline|tetA	deeparg			tetracycline		49	408	NODE_44537_length_1353_cov_1.934515	99.7
S22M_St	KASUGAMYCIN_RESISTANCE_PROTEIN_KSGA	A7ZW03|FEATURES|kasugamycin_resistance_protein_ksgA|aminoglycoside|kasugamycin_resistance_protein_ksgA	deeparg			aminoglycoside		1	273	NODE_445_length_46612_cov_8.242885	100
S22M_St	ACRB	gi:485731880:ref:WP_001359514.1:|FEATURES|acrB|multidrug|acrB	deeparg			multidrug		1	43	NODE_448354_length_255_cov_1.310000	100
S22M_St	TET32	ABV82120|FEATURES|tet32|tetracycline|tet32	deeparg			tetracycline		436	519	NODE_451281_length_254_cov_1.909548	100
S22M_St	MDTD	NC_002695.1.916587.p01|FEATURES|mdtD|multidrug|mdtD	deeparg			multidrug		258	341	NODE_457813_length_253_cov_0.959596	100
S22M_St	EPTA	BAE78116.1|FEATURES|eptA|peptide|eptA	deeparg			peptide		1	547	NODE_485_length_44009_cov_9.148997	99.6
S22M_St	CLOSTRIDIUM_PERFRINGENS_MPRF	ABG86067.1|FEATURES|Clostridium_perfringens_mprF|peptide|Clostridium_perfringens_mprF	deeparg			peptide		116	196	NODE_488059_length_245_cov_1.500000	96.3
S22M_St	EMRD	YP_312412|FEATURES|emrD|multidrug|emrD	deeparg			multidrug		1	396	NODE_513_length_42404_cov_11.134431	99.7
S22M_St	emrD	multidrug efflux MFS transporter EmrD	amrfinderplus	EFFLUX	100	EFFLUX		6852	8039	NODE_513_length_42404_cov_11.134431	99.75
S22M_St	MDTH	gi:324017431:gb:EGB86650.1:|FEATURES|mdtH|multidrug|mdtH	deeparg			multidrug		1	412	NODE_526_length_41860_cov_6.118766	99.8
S22M_St	ACRB	gi:446414960:ref:WP_000492815.1:|FEATURES|acrB|multidrug|acrB	deeparg			multidrug		442	806	NODE_59017_length_1096_cov_1.592699	100
S22M_St	KDPE	NP_415222.1|FEATURES|kdpE|aminoglycoside|kdpE	deeparg			aminoglycoside		158	225	NODE_594074_length_220_cov_1.612121	100
S22M_St	MDTK	B1LEM1|FEATURES|mdtK|multidrug|mdtK	deeparg			multidrug		1	457	NODE_599_length_38516_cov_5.286316	99.8
S22M_St	MEXT	gi:490841007:ref:WP_004703082.1:|FEATURES|mexT|multidrug|mexT	deeparg			multidrug		73	144	NODE_600887_length_218_cov_2.840491	100
S22M_St	CLOSTRIDIUM_PERFRINGENS_MPRF	ABG86067.1|FEATURES|Clostridium_perfringens_mprF|peptide|Clostridium_perfringens_mprF	deeparg			peptide		519	569	NODE_623150_length_213_cov_1.803797	100
S22M_St	MDTL	gi:920285098:ref:WP_052976036.1:|FEATURES|mdtL|multidrug|mdtL	deeparg			multidrug		191	391	NODE_6294_length_6122_cov_11.489863	100
S22M_St	ACRB	gi:485731880:ref:WP_001359514.1:|FEATURES|acrB|multidrug|acrB	deeparg			multidrug		145	213	NODE_634101_length_211_cov_1.153846	100
S22M_St	ACRA	NC_002695.1.912781.p01|FEATURES|acrA|multidrug|acrA	deeparg			multidrug		228	295	NODE_646316_length_208_cov_1.241830	100
S22M_St	MDTO	ZP_03030545|FEATURES|mdtO|multidrug|mdtO	deeparg			multidrug		1	683	NODE_646_length_36372_cov_9.013547	99.9
S22M_St	BACA	A8A4L2|FEATURES|bacA|bacitracin|bacA	deeparg			bacitracin		1	273	NODE_660_length_35907_cov_7.601110	100
S22M_St	TRANSCRIPTIONAL_REGULATORY_PROTEIN_CPXR_CPXR	CP000034.1.gene3834.p01|FEATURES|transcriptional_regulatory_protein_CpxR_cpxR|unclassified|transcriptional_regulatory_protein_CpxR_cpxR	deeparg			unclassified		1	457	NODE_730_length_33812_cov_9.958883	100
S22M_St	fieF	CDF family cation-efflux transporter FieF	amrfinderplus		100			13007	13906	NODE_730_length_33812_cov_9.958883	100
S22M_St	lpfA-O113	long polar fimbria major subunit LpfA-O113	amrfinderplus		100			29958	30527	NODE_735_length_33707_cov_11.930405	100
S22M_St	ACRD	YP_490697.1|FEATURES|acrD|aminoglycoside|acrD	deeparg			aminoglycoside		1	1037	NODE_763_length_32974_cov_6.805128	99.9
S22M_St	DNA-BINDING_PROTEIN_H-NS	NC_002695.1.913113.p01|FEATURES|DNA-binding_protein_H-NS|unclassified|DNA-binding_protein_H-NS	deeparg			unclassified		1	137	NODE_782_length_32530_cov_5.780077	100
S22M_St	APH(3''')-III	AAK62562|FEATURES|aph(3''')-III|aminoglycoside|aph(3''')-III	deeparg			aminoglycoside		1	178	NODE_85356_length_835_cov_3.002564	100
S22M_St	CAMP-REGULATORY_PROTEIN	gi:446164900:ref:WP_000242755.1:|FEATURES|cAMP-regulatory_protein|unclassified|cAMP-regulatory_protein	deeparg			unclassified		1	210	NODE_960_length_28496_cov_8.768292	100
S22M_St	TETA	gi:846280845:gb:AKN19377.1:|FEATURES|tetA|tetracycline|tetA	deeparg			tetracycline		370	459	NODE_974_length_28239_cov_6.502058	100
S22M_St	EVGS	AAC75429.1|FEATURES|evgS|multidrug|evgS	deeparg			multidrug		1	1197	NODE_980_length_28128_cov_6.348841	98.8
S23M_St	BACA	ZP_04433866|FEATURES|bacA|bacitracin|bacA	deeparg			bacitracin		100	193	NODE_100179_length_285_cov_1.239130	100
S23M_St	EVGS	AAC75429.1|FEATURES|evgS|multidrug|evgS	deeparg			multidrug		863	955	NODE_102034_length_281_cov_1.681416	98.9
S23M_St	EMRB-QACA_FAMILY_MAJOR_FACILITATOR_TRANSPORTER	AE016830.1.gene424.p01|FEATURES|EmrB-QacA_family_major_facilitator_transporter|multidrug|EmrB-QacA_family_major_facilitator_transporter	deeparg			multidrug		44	136	NODE_103219_length_279_cov_0.973214	98.9
S23M_St	VANS	AY082011.1.gene2.p1|FEATURES|vanS|glycopeptide|vanS	deeparg			glycopeptide		1	134	NODE_10845_length_1857_cov_223.776360	98.5
S23M_St	MSRC	gi:488231473:ref:WP_002302681.1:|FEATURES|msrC|MLS|msrC	deeparg			MLS		1	492	NODE_1112_length_13222_cov_10.957242	99.8
S23M_St	msr(C)	msr(C)	resfinder		100	Erythromycin, Telithromycin, Quinupristin, Pristinamycin IA, Virginiamycin S		2592	4070	NODE_1112_length_13222_cov_10.957242	98.92
S23M_St	msr(C)	ABC-F type ribosomal protection protein Msr(C)	amrfinderplus	AZITHROMYCIN/ERYTHROMYCIN/STREPTOGRAMIN B/TYLOSIN	100	MACROLIDE/STREPTOGRAMIN		2595	4070	NODE_1112_length_13222_cov_10.957242	98.78
S23M_St	BAER	YP_490321.1|FEATURES|baeR|multidrug|baeR	deeparg			multidrug		21	109	NODE_111582_length_269_cov_1.775701	100
S23M_St	ACRA	YP_002269113|FEATURES|acrA|multidrug|acrA	deeparg			multidrug		1	409	NODE_11441_length_1776_cov_2.649622	99.8
S23M_St	ARNA	gi:446783057:ref:WP_000860313.1:|FEATURES|arnA|polymyxin|arnA	deeparg			polymyxin		406	493	NODE_114635_length_266_cov_0.900474	100
S23M_St	BACTERIAL_REGULATORY_PROTEIN_LUXR	CP000034.1.gene4477.p01|FEATURES|bacterial_regulatory_protein_LuxR|unclassified|bacterial_regulatory_protein_LuxR	deeparg			unclassified		151	204	NODE_115328_length_265_cov_1.809524	100
S23M_St	ACRF	AAC76298.1|FEATURES|AcrF|multidrug|AcrF	deeparg			multidrug		745	1034	NODE_11664_length_1751_cov_2.335495	99
S23M_St	ariR	biofilm/acid-resistance regulator AriR	amrfinderplus		98.86			3	263	NODE_117143_length_263_cov_1.826923	100
S23M_St	BACA	ZP_02635322|FEATURES|bacA|bacitracin|bacA	deeparg			bacitracin		1	304	NODE_1173_length_12704_cov_22.374575	100
S23M_St	MSBA	NP_415434.1|FEATURES|msbA|nitroimidazole|msbA	deeparg			nitroimidazole		1	50	NODE_119359_length_261_cov_1.383495	100
S23M_St	EMRB-QACA_FAMILY_MAJOR_FACILITATOR_TRANSPORTER	AE016830.1.gene1786.p01|FEATURES|EmrB-QacA_family_major_facilitator_transporter|multidrug|EmrB-QacA_family_major_facilitator_transporter	deeparg			multidrug		1	70	NODE_119617_length_261_cov_0.922330	98.6
S23M_St	EMRA	gi:510905726:ref:WP_016232279.1:|FEATURES|emrA|multidrug|emrA	deeparg			multidrug		237	322	NODE_120179_length_260_cov_1.853659	100
S23M_St	MDTM	gi:299882142:gb:EFI90353.1:|FEATURES|mdtM|multidrug|mdtM	deeparg			multidrug		1	185	NODE_12355_length_1661_cov_2.740971	96.2
S23M_St	MDTH	gi:928861875:ref:WP_053904212.1:|FEATURES|mdtH|multidrug|mdtH	deeparg			multidrug		272	340	NODE_124274_length_256_cov_1.268657	100
S23M_St	OMPF	gi:486211916:ref:WP_001555471.1:|FEATURES|ompF|multidrug|ompF	deeparg			multidrug		237	320	NODE_127098_length_253_cov_1.439394	100
S23M_St	EFRB	CDO61516.1|FEATURES|efrB|multidrug|efrB	deeparg			multidrug		206	289	NODE_127340_length_253_cov_0.959596	100
S23M_St	EMRB-QACA_FAMILY_MAJOR_FACILITATOR_TRANSPORTER	AE016830.1.gene768.p01|FEATURES|EmrB-QacA_family_major_facilitator_transporter|multidrug|EmrB-QacA_family_major_facilitator_transporter	deeparg			multidrug		1	48	NODE_135573_length_244_cov_1.507937	100
S23M_St	LMRC	ABF66011.1|FEATURES|lmrC|MLS|lmrC	deeparg			MLS		1	80	NODE_135818_length_244_cov_1.005291	100
S23M_St	COB(I)ALAMIN_ADENOLSYLTRANSFERASE	gi:447201650:ref:WP_001278906.1:|FEATURES|cob(I)alamin_adenolsyltransferase|unclassified|cob(I)alamin_adenolsyltransferase	deeparg			unclassified		1	196	NODE_13697_length_1515_cov_2.993151	98.5
S23M_St	blaTEM-1B	blaTEM-1B	resfinder		99.187	Amoxicillin, Ampicillin, Cephalothin, Piperacillin, Ticarcillin		1	854	NODE_13759_length_1509_cov_3.854883	100
S23M_St	blaTEM	TEM family class A beta-lactamase	amrfinderplus	BETA-LACTAM	98.95	BETA-LACTAM		3	851	NODE_13759_length_1509_cov_3.854883	100
S23M_St	TEM	HQ451074.1.gene4.p01|FEATURES|TEM-1|beta-lactam|TEM	deeparg			beta-lactam		4	286	NODE_13759_length_1509_cov_3.854883	100
S23M_St	NORA	gi:808045382:ref:WP_046207372.1:|FEATURES|norA|multidrug|norA	deeparg			multidrug		36	114	NODE_140427_length_239_cov_1.548913	97.5
S23M_St	EMRB-QACA_FAMILY_MAJOR_FACILITATOR_TRANSPORTER	AE016830.1.gene768.p01|FEATURES|EmrB-QacA_family_major_facilitator_transporter|multidrug|EmrB-QacA_family_major_facilitator_transporter	deeparg			multidrug		60	137	NODE_141410_length_238_cov_1.557377	100
S23M_St	copB	copper/silver-translocating P-type ATPase CopB	amrfinderplus	COPPER/SILVER	100	COPPER/SILVER		6392	8626	NODE_141_length_62558_cov_12.115450	100
S23M_St	copA	copper-translocating P-type ATPase CopA	amrfinderplus	COPPER	100	COPPER		8658	10838	NODE_141_length_62558_cov_12.115450	99.72
S23M_St	MEFA	gi:496540795:ref:WP_009246943.1:|FEATURES|mefA|MLS|mefA	deeparg			MLS		355	405	NODE_144750_length_235_cov_1.022222	98
S23M_St	PMRF	AAC75314.1|FEATURES|PmrF|peptide|PmrF	deeparg			peptide		260	322	NODE_146217_length_233_cov_1.382022	100
S23M_St	MARA	YP_489794.1|FEATURES|marA|multidrug|marA	deeparg			multidrug		62	127	NODE_146587_length_233_cov_1.067416	100
S23M_St	cpa	alpha-toxin	amrfinderplus		100			3622	4815	NODE_1470_length_10398_cov_45.506913	99.5
S23M_St	TRANSCRIPTIONAL_REGULATORY_PROTEIN_CPXR_CPXR	CP000034.1.gene3834.p01|FEATURES|transcriptional_regulatory_protein_CpxR_cpxR|unclassified|transcriptional_regulatory_protein_CpxR_cpxR	deeparg			unclassified		1	135	NODE_14775_length_1417_cov_2.729075	100
S23M_St	PORIN_OMPC	APB87301|FEATURES|porin_OmpC|beta-lactam|porin_OmpC	deeparg			beta-lactam		4	79	NODE_150580_length_228_cov_2.745665	96.1
S23M_St	ARNA	A1ADA7|FEATURES|arnA|polymyxin|arnA	deeparg			polymyxin		304	379	NODE_150756_length_228_cov_2.011561	97.4
S23M_St	TETO	ZP_03923764|FEATURES|tetO|tetracycline|tetO	deeparg			tetracycline		1	639	NODE_1508_length_10186_cov_63.294542	100
S23M_St	tet(40)	tet(40)	resfinder		100	Doxycycline, Tetracycline		1300	2520	NODE_1508_length_10186_cov_63.294542	99.84
S23M_St	tet(40)	tetracycline efflux MFS transporter Tet(40)	amrfinderplus	TETRACYCLINE	100	TETRACYCLINE		1303	2520	NODE_1508_length_10186_cov_63.294542	100
S23M_St	tet(O)	tet(O)	resfinder		100	Doxycycline, Tetracycline, Minocycline		2571	4490	NODE_1508_length_10186_cov_63.294542	99.79
S23M_St	tet(O)	tetracycline resistance ribosomal protection protein Tet(O)	amrfinderplus	TETRACYCLINE	100	TETRACYCLINE		2574	4490	NODE_1508_length_10186_cov_63.294542	99.84
S23M_St	EVGS	AAC75429.1|FEATURES|evgS|multidrug|evgS	deeparg			multidrug		298	760	NODE_15108_length_1391_cov_2.062126	100
S23M_St	ESCHERICHIA_COLI_MIPA	NP_310518|FEATURES|Escherichia_coli_mipA|multidrug|Escherichia_coli_mipA	deeparg			multidrug		1	42	NODE_153359_length_225_cov_2.794118	97.6
S23M_St	VANS	AY082011.1.gene2.p1|FEATURES|vanS|glycopeptide|vanS	deeparg			glycopeptide		1	134	NODE_15443_length_1366_cov_152.226545	95.5
S23M_St	LSA	gi:498399943:ref:WP_010713140.1:|FEATURES|lsa|MLS|lsa	deeparg			MLS		348	419	NODE_158202_length_220_cov_1.727273	100
S23M_St	EVGS	AAC75429.1|FEATURES|evgS|multidrug|evgS	deeparg			multidrug		1021	1092	NODE_160232_length_218_cov_1.165644	100
S23M_St	EVGS	AAC75429.1|FEATURES|evgS|multidrug|evgS	deeparg			multidrug		203	274	NODE_160355_length_218_cov_1.165644	100
S23M_St	ADEC	CP003583.1.gene2512.p01|FEATURES|adeC|multidrug|adeC	deeparg			multidrug		49	118	NODE_161110_length_217_cov_1.413580	98.6
S23M_St	MARR	gi:518298029:ref:WP_019468237.1:|FEATURES|marR|multidrug|marR	deeparg			multidrug		1	31	NODE_161920_length_216_cov_1.770186	100
S23M_St	LSA	gi:488328493:ref:WP_002397878.1:|FEATURES|lsa|MLS|lsa	deeparg			MLS		178	247	NODE_164774_length_213_cov_1.202532	100
S23M_St	EMRY	BAA11237.1|FEATURES|emrY|tetracycline|emrY	deeparg			tetracycline		51	478	NODE_16579_length_1286_cov_2.176279	99.3
S23M_St	ACRD	YP_490697.1|FEATURES|acrD|aminoglycoside|acrD	deeparg			aminoglycoside		273	700	NODE_16591_length_1285_cov_2.503252	99.5
S23M_St	MDTF	gi:445947027:ref:WP_000024882.1:|FEATURES|mdtF|multidrug|mdtF	deeparg			multidrug		86	508	NODE_16841_length_1270_cov_2.469136	99.8
S23M_St	TETA	ZP_02863325|FEATURES|tetA|tetracycline|tetA	deeparg			tetracycline		329	408	NODE_16901_length_1266_cov_6.994220	100
S23M_St	MGRB	NP_416340.1|FEATURES|mgrB|multidrug|mgrB	deeparg			multidrug		20	47	NODE_169510_length_208_cov_1.241830	100
S23M_St	MDTA	gi:921479759:emb:CTS89273.1:|FEATURES|mdtA|multidrug|mdtA	deeparg			multidrug		25	93	NODE_169992_length_207_cov_1.875000	100
S23M_St	TETM	AAR29970|FEATURES|tetM|tetracycline|tetM	deeparg			tetracycline		599	639	NODE_17022_length_1256_cov_6.060783	97.6
S23M_St	MDTC	NC_002695.1.916586.p01|FEATURES|mdtC|multidrug|mdtC	deeparg			multidrug		403	470	NODE_170782_length_206_cov_2.516556	100
S23M_St	TETA	ZP_02863325|FEATURES|tetA|tetracycline|tetA	deeparg			tetracycline		329	376	NODE_173381_length_147_cov_6.434783	100
S23M_St	cpb2	beta-2 toxin CPB2	amrfinderplus		100			188	982	NODE_17830_length_1209_cov_5.525997	99.62
S23M_St	VANS	AY082011.1.gene2.p1|FEATURES|vanS|glycopeptide|vanS	deeparg			glycopeptide		10	134	NODE_17945_length_1204_cov_10.535248	100
S23M_St	ERMA	L22689.1.gene1.p01|FEATURES|ermA|MLS|ermA	deeparg			MLS		1	257	NODE_18139_length_1191_cov_16.738556	100
S23M_St	erm(Q)	erm(Q)	resfinder		100	Erythromycin, Lincomycin, Clindamycin, Quinupristin, Pristinamycin IA, Virginiamycin S		174	947	NODE_18139_length_1191_cov_16.738556	100
S23M_St	erm(Q)	23S rRNA (adenine(2058)-N(6))-methyltransferase Erm(Q)	amrfinderplus	ERYTHROMYCIN/LINCOSAMIDE/STREPTOGRAMIN	100	LINCOSAMIDE/MACROLIDE/STREPTOGRAMIN		177	947	NODE_18139_length_1191_cov_16.738556	100
S23M_St	EFMA	BAG75524.1|FEATURES|efmA|multidrug|efmA	deeparg			multidrug		1	428	NODE_1813_length_8616_cov_7.895223	100
S23M_St	CLASS_C	gi:446399514:ref:WP_000477369.1:|FEATURES|class_C|beta-lactam|class_C	deeparg			beta-lactam		22	377	NODE_18605_length_1166_cov_3.220522	98.3
S23M_St	blaEC	BlaEC family class C beta-lactamase	amrfinderplus	BETA-LACTAM	94.43	BETA-LACTAM		99	1166	NODE_18605_length_1166_cov_3.220522	97.19
S23M_St	AAC(6')-II	AJ584700.2.gene1.p01|FEATURES|aac(6')-II|aminoglycoside|aac(6')-II	deeparg			aminoglycoside		1	182	NODE_196_length_50548_cov_14.909710	100
S23M_St	aac(6')-Iid	aac(6')-Iid	resfinder		100	Amikacin, Tobramycin		18811	19359	NODE_196_length_50548_cov_14.909710	100
S23M_St	aac(6')-Iid	aminoglycoside N-acetyltransferase AAC(6')-Iid	amrfinderplus	AMINOGLYCOSIDE	100	AMINOGLYCOSIDE		18811	19356	NODE_196_length_50548_cov_14.909710	100
S23M_St	MEXX	gi:446082478:ref:WP_000160333.1:|FEATURES|mexX|multidrug|mexX	deeparg			multidrug		1	338	NODE_19920_length_1099_cov_2.786398	100
S23M_St	ACRD	YP_490697.1|FEATURES|acrD|aminoglycoside|acrD	deeparg			aminoglycoside		1	129	NODE_20600_length_1067_cov_2.586957	100
S23M_St	ACRD	YP_490697.1|FEATURES|acrD|aminoglycoside|acrD	deeparg			aminoglycoside		823	1037	NODE_20770_length_1060_cov_1.682587	100
S23M_St	YOJI	NP_416715.1|FEATURES|YojI|peptide|YojI	deeparg			peptide		1	212	NODE_20879_length_1055_cov_2.597000	99.5
S23M_St	ACRB	gi:78100762:pdb:1T9T:A|FEATURES|acrB|multidrug|acrB	deeparg			multidrug		693	1038	NODE_21200_length_1041_cov_3.791075	100
S23M_St	MDTN	YP_002295654|FEATURES|mdtN|multidrug|mdtN	deeparg			multidrug		66	343	NODE_21277_length_1038_cov_2.899288	100
S23M_St	ARNA	gi:486327523:ref:WP_001583708.1:|FEATURES|arnA|polymyxin|arnA	deeparg			polymyxin		8	328	NODE_23140_length_967_cov_3.384868	100
S23M_St	CAMP-REGULATORY_PROTEIN	gi:446164900:ref:WP_000242755.1:|FEATURES|cAMP-regulatory_protein|unclassified|cAMP-regulatory_protein	deeparg			unclassified		46	210	NODE_23158_length_967_cov_1.907895	100
S23M_St	MDFA	NP_752857|FEATURES|mdfA|multidrug|mdfA	deeparg			multidrug		1	41	NODE_24625_length_915_cov_2.319767	97.6
S23M_St	TOLC	gi:766971460:ref:WP_044864438.1:|FEATURES|TolC|multidrug|TolC	deeparg			multidrug		121	416	NODE_25386_length_890_cov_2.261078	100
S23M_St	MACB	gi:693138751:ref:WP_032280630.1:|FEATURES|macB|MLS|macB	deeparg			MLS		509	648	NODE_26562_length_854_cov_3.091364	100
S23M_St	TETM	M85225.gene.p01|FEATURES|tetM|tetracycline|tetM	deeparg			tetracycline		88	256	NODE_26580_length_854_cov_2.289111	100
S23M_St	CPXA	NP_312864.1|FEATURES|cpxA|aminoglycoside:aminocoumarin|cpxA	deeparg			aminoglycoside:aminocoumarin		66	347	NODE_26709_length_850_cov_2.981132	100
S23M_St	AAC(6')-I	L12710.gene.p01|FEATURES|aac(6')-I|aminoglycoside|aac(6')-I	deeparg			aminoglycoside		1	182	NODE_278_length_40357_cov_8.829810	99.5
S23M_St	aac(6')-Ii	aac(6')-Ii	resfinder		100	Tobramycin, Dibekacin, Gentamicin, Sisomicin, Netilmicin		39793	40341	NODE_278_length_40357_cov_8.829810	99.82
S23M_St	aac(6')-I	aminoglycoside 6'-N-acetyltransferase	amrfinderplus	AMINOGLYCOSIDE	100	AMINOGLYCOSIDE		39793	40338	NODE_278_length_40357_cov_8.829810	100
S23M_St	LMRD	ABF66027.1|FEATURES|lmrD|MLS|lmrD	deeparg			MLS		442	601	NODE_29411_length_782_cov_2.613480	100
S23M_St	ESCHERICHIA_COLI_LAMB	BAB38442|FEATURES|Escherichia_coli_LamB|multidrug|Escherichia_coli_LamB	deeparg			multidrug		158	416	NODE_29495_length_780_cov_3.663448	96.9
S23M_St	KDPE	NP_415222.1|FEATURES|kdpE|aminoglycoside|kdpE	deeparg			aminoglycoside		1	128	NODE_29612_length_778_cov_1.576763	95.3
S23M_St	LMRD	ABF66027.1|FEATURES|lmrD|MLS|lmrD	deeparg			MLS		54	307	NODE_30154_length_766_cov_1.798875	98.8
S23M_St	TOLC	ZP_04536687|FEATURES|TolC|multidrug|TolC	deeparg			multidrug		1	63	NODE_30378_length_761_cov_2.002833	98.4
S23M_St	MDTO	gi:545262088:ref:WP_021555845.1:|FEATURES|mdtO|multidrug|mdtO	deeparg			multidrug		396	463	NODE_30954_length_749_cov_1.505764	100
S23M_St	TETW	CAX85496|FEATURES|tetW|tetracycline|tetW	deeparg			tetracycline		594	639	NODE_30966_length_748_cov_3.108225	97.8
S23M_St	EMRA	gi:26109487:gb:AAN81690.1:AE016765_92|FEATURES|emrA|multidrug|emrA	deeparg			multidrug		1	140	NODE_31148_length_744_cov_2.206096	98.6
S23M_St	SDIA	gi:332101265:gb:EGJ04611.1:|FEATURES|sdiA|unclassified|sdiA	deeparg			unclassified		1	87	NODE_31344_length_740_cov_3.189781	98.9
S23M_St	MDTK	gi:485787669:ref:WP_001409905.1:|FEATURES|mdtK|multidrug|mdtK	deeparg			multidrug		1	206	NODE_33886_length_694_cov_3.003130	99.5
S23M_St	MDTG	B7NAS9|FEATURES|mdtG|multidrug|mdtG	deeparg			multidrug		241	408	NODE_34135_length_690_cov_2.609449	99.4
S23M_St	MDTM	gi:487406742:ref:WP_001674825.1:|FEATURES|mdtM|multidrug|mdtM	deeparg			multidrug		171	399	NODE_34297_length_688_cov_1.273302	99.1
S23M_St	EMRB	gi:487637495:ref:WP_001742122.1:|FEATURES|emrB|multidrug|emrB	deeparg			multidrug		10	232	NODE_35146_length_673_cov_3.281553	99.1
S23M_St	MDTG	gi:291469891:gb:EFF12375.1:|FEATURES|mdtG|multidrug|mdtG	deeparg			multidrug		1	89	NODE_35447_length_669_cov_2.473941	98.9
S23M_St	MDTE	gi:487399507:ref:WP_001668994.1:|FEATURES|mdtE|multidrug|mdtE	deeparg			multidrug		215	385	NODE_35522_length_668_cov_1.931485	100
S23M_St	PATA	NP_417544.5|FEATURES|patA|fluoroquinolone|patA	deeparg			fluoroquinolone		327	459	NODE_35649_length_666_cov_2.176759	100
S23M_St	pfoA	cholesterol-dependent cytolysin perfringolysin O	amrfinderplus		100			664	2163	NODE_3568_length_4823_cov_25.074664	99.2
S23M_St	VANS	AY082011.1.gene2.p1|FEATURES|vanS|glycopeptide|vanS	deeparg			glycopeptide		10	102	NODE_35690_length_665_cov_4.793443	95.7
S23M_St	YOJI	NP_416715.1|FEATURES|YojI|peptide|YojI	deeparg			peptide		496	547	NODE_35691_length_665_cov_4.672131	100
S23M_St	OMPF	gi:447175079:ref:WP_001252335.1:|FEATURES|ompF|multidrug|ompF	deeparg			multidrug		94	311	NODE_36335_length_656_cov_1.369384	100
S23M_St	KASUGAMYCIN_RESISTANCE_PROTEIN_KSGA	B6HZ32|FEATURES|kasugamycin_resistance_protein_ksgA|aminoglycoside|kasugamycin_resistance_protein_ksgA	deeparg			aminoglycoside		37	252	NODE_36583_length_652_cov_2.005025	100
S23M_St	PMRF	AAC75314.1|FEATURES|PmrF|peptide|PmrF	deeparg			peptide		1	108	NODE_36747_length_649_cov_3.321549	95.4
S23M_St	EMRB	gi:486198146:ref:WP_001547646.1:|FEATURES|emrB|multidrug|emrB	deeparg			multidrug		247	460	NODE_36995_length_646_cov_2.089679	100
S23M_St	TETW	AJ222769.gene.p01|FEATURES|tetW|tetracycline|tetW	deeparg			tetracycline		1	639	NODE_3958_length_4440_cov_24.399772	100
S23M_St	tet(W)	tet(W)	resfinder		100	Doxycycline, Tetracycline, Minocycline		2027	3946	NODE_3958_length_4440_cov_24.399772	100
S23M_St	tet(W)	tetracycline resistance ribosomal protection protein Tet(W)	amrfinderplus	TETRACYCLINE	100	TETRACYCLINE		2030	3946	NODE_3958_length_4440_cov_24.399772	100
S23M_St	MSBA	NP_415434.1|FEATURES|msbA|nitroimidazole|msbA	deeparg			nitroimidazole		199	390	NODE_39675_length_611_cov_1.904676	100
S23M_St	TETA	gi:846280845:gb:AKN19377.1:|FEATURES|tetA|tetracycline|tetA	deeparg			tetracycline		370	414	NODE_40169_length_605_cov_1.381818	100
S23M_St	MARR	gi:808045374:ref:WP_046207364.1:|FEATURES|marR|multidrug|marR	deeparg			multidrug		50	147	NODE_40883_length_597_cov_1.896679	96.9
S23M_St	tet(44)	tet(44)	resfinder		100	Doxycycline, Tetracycline, Minocycline		919	2841	NODE_4109_length_4317_cov_6.979587	99.12
S23M_St	tet(44)	tetracycline resistance ribosomal protection protein Tet(44)	amrfinderplus	TETRACYCLINE	100	TETRACYCLINE		919	2838	NODE_4109_length_4317_cov_6.979587	99.22
S23M_St	ant(6)-Ib	ant(6)-Ib	resfinder		100	Streptomycin		3156	4013	NODE_4109_length_4317_cov_6.979587	100
S23M_St	ant(6)-Ib	aminoglycoside nucleotidyltransferase ANT(6)-Ib	amrfinderplus	STREPTOMYCIN	100	AMINOGLYCOSIDE		3156	4010	NODE_4109_length_4317_cov_6.979587	100
S23M_St	CLOSTRIDIUM_PERFRINGENS_MPRF	ABG86067.1|FEATURES|Clostridium_perfringens_mprF|peptide|Clostridium_perfringens_mprF	deeparg			peptide		1	569	NODE_4129_length_4304_cov_16.182631	97.4
S23M_St	MDTH	gi:972408415:ref:WP_059040274.1:|FEATURES|mdtH|multidrug|mdtH	deeparg			multidrug		93	289	NODE_41325_length_592_cov_1.087523	100
S23M_St	MDTF	gi:803469184:ref:WP_046072900.1:|FEATURES|mdtF|multidrug|mdtF	deeparg			multidrug		830	1025	NODE_41334_length_591_cov_4.781716	100
S23M_St	DNA-BINDING_PROTEIN_H-NS	NC_002695.1.913113.p01|FEATURES|DNA-binding_protein_H-NS|unclassified|DNA-binding_protein_H-NS	deeparg			unclassified		89	137	NODE_41374_length_591_cov_2.332090	100
S23M_St	TRANSCRIPTIONAL_REGULATORY_PROTEIN_CPXR_CPXR	CP000034.1.gene3834.p01|FEATURES|transcriptional_regulatory_protein_CpxR_cpxR|unclassified|transcriptional_regulatory_protein_CpxR_cpxR	deeparg			unclassified		105	232	NODE_42497_length_579_cov_1.946565	100
S23M_St	BICYCLOMYCIN-MULTIDRUG_EFFLUX_PROTEIN_BCR	ZP_03059695|FEATURES|bicyclomycin-multidrug_efflux_protein_bcr|multidrug|bicyclomycin-multidrug_efflux_protein_bcr	deeparg			multidrug		291	396	NODE_42669_length_577_cov_2.392720	100
S23M_St	LMRC	ABF66011.1|FEATURES|lmrC|MLS|lmrC	deeparg			MLS		299	482	NODE_44771_length_556_cov_2.592814	98.9
S23M_St	MEFA	YP_001396002|FEATURES|mefA|MLS|mefA	deeparg			MLS		1	126	NODE_45827_length_547_cov_2.703252	100
S23M_St	EMRD	CP000034.1.gene4157.p01|FEATURES|emrD|multidrug|emrD	deeparg			multidrug		299	396	NODE_46771_length_539_cov_3.140496	100
S23M_St	DFRE	EOD99669.1|FEATURES|dfrE|diaminopyrimidine|dfrE	deeparg			diaminopyrimidine		30	109	NODE_47348_length_534_cov_2.379958	97.5
S23M_St	TETA	ZP_02863325|FEATURES|tetA|tetracycline|tetA	deeparg			tetracycline		170	345	NODE_47645_length_531_cov_20.584034	100
S23M_St	YOJI	NP_416715.1|FEATURES|YojI|peptide|YojI	deeparg			peptide		295	469	NODE_48131_length_528_cov_1.405920	100
S23M_St	LNUC	AAY32951.1|FEATURES|lnuC|MLS|lnuC	deeparg			MLS		17	164	NODE_48706_length_523_cov_2.029915	98.6
S23M_St	lnu(C)	lincosamide nucleotidyltransferase Lnu(C)	amrfinderplus	LINCOSAMIDE	90.24	LINCOSAMIDE		80	523	NODE_48706_length_523_cov_2.029915	98.65
S23M_St	OMPR	CP000034.1.gene3672.p01|FEATURES|ompR|multidrug|ompR	deeparg			multidrug		192	365	NODE_48743_length_523_cov_1.585470	99.4
S23M_St	ESCHERICHIA_COLI_MIPA	NP_310518|FEATURES|Escherichia_coli_mipA|multidrug|Escherichia_coli_mipA	deeparg			multidrug		153	248	NODE_48750_length_523_cov_1.391026	97.9
S23M_St	MACA	gi:647321642:ref:WP_025758846.1:|FEATURES|macA|MLS|macA	deeparg			MLS		217	371	NODE_49016_length_520_cov_2.698925	100
S23M_St	SDIA	gi:332101265:gb:EGJ04611.1:|FEATURES|sdiA|unclassified|sdiA	deeparg			unclassified		158	240	NODE_49272_length_518_cov_6.155508	100
S23M_St	ACRF	AAC76298.1|FEATURES|AcrF|multidrug|AcrF	deeparg			multidrug		374	542	NODE_50472_length_509_cov_2.088106	98.8
S23M_St	PATA	NP_417544.5|FEATURES|patA|fluoroquinolone|patA	deeparg			fluoroquinolone		165	331	NODE_51406_length_502_cov_1.700224	100
S23M_St	BAES	BAA15934.1|FEATURES|baeS|multidrug|baeS	deeparg			multidrug		91	256	NODE_51955_length_498_cov_2.144470	100
S23M_St	LSA	gi:498399943:ref:WP_010713140.1:|FEATURES|lsa|MLS|lsa	deeparg			MLS		1	48	NODE_52022_length_498_cov_1.072235	97.9
S23M_St	OMPF	gi:447175079:ref:WP_001252335.1:|FEATURES|ompF|multidrug|ompF	deeparg			multidrug		355	515	NODE_53935_length_484_cov_2.657343	100
S23M_St	EMRK	gi:742917254:ref:WP_039022713.1:|FEATURES|emrK|multidrug|emrK	deeparg			multidrug		197	355	NODE_54447_length_481_cov_1.784038	99.4
S23M_St	GADW	ANK04027.1|FEATURES|gadW|multidrug|gadW	deeparg			multidrug		163	242	NODE_55689_length_473_cov_1.590909	98.8
S23M_St	TET32	AJ295238.gene.p01|FEATURES|tet32|tetracycline|tet32	deeparg			tetracycline		80	233	NODE_56756_length_466_cov_1.982968	99.4
S23M_St	MDTE	gi:723045963:ref:WP_033545801.1:|FEATURES|mdtE|multidrug|mdtE	deeparg			multidrug		59	212	NODE_56875_length_465_cov_2.548780	100
S23M_St	EFRA	CDO61513.1|FEATURES|efrA|multidrug|efrA	deeparg			multidrug		1	37	NODE_57658_length_460_cov_2.345679	100
S23M_St	BAER	YP_490321.1|FEATURES|baeR|multidrug|baeR	deeparg			multidrug		123	240	NODE_58646_length_454_cov_3.491228	100
S23M_St	ERMB	AF242872.1.gene2.p01|FEATURES|ermB|MLS|ermB	deeparg			MLS		162	245	NODE_59060_length_452_cov_1.675063	98.8
S23M_St	MAJOR_FACILITATOR_SUPERFAMILY_TRANSPORTER	YP_808159|FEATURES|major_facilitator_superfamily_transporter|multidrug|major_facilitator_superfamily_transporter	deeparg			multidrug		190	339	NODE_59413_length_450_cov_1.683544	95.3
S23M_St	TET32	ABV82120|FEATURES|tet32|tetracycline|tet32	deeparg			tetracycline		246	391	NODE_59687_length_448_cov_3.002545	99.3
S23M_St	EMRB-QACA_FAMILY_MAJOR_FACILITATOR_TRANSPORTER	CP003583.1.gene510.p01|FEATURES|EmrB-QacA_family_major_facilitator_transporter|multidrug|EmrB-QacA_family_major_facilitator_transporter	deeparg			multidrug		1	457	NODE_599_length_22076_cov_8.295400	99.8
S23M_St	MDTG	gi:545299743:ref:WP_021579610.1:|FEATURES|mdtG|multidrug|mdtG	deeparg			multidrug		77	222	NODE_60911_length_441_cov_2.391192	100
S23M_St	EFRA	CDO61513.1|FEATURES|efrA|multidrug|efrA	deeparg			multidrug		214	359	NODE_60913_length_441_cov_2.220207	97.9
S23M_St	TET(K)	YP_003283625.1|FEATURES|tet(K)|tetracycline|tet(K)	deeparg			tetracycline		1	459	NODE_6102_length_3078_cov_6.968243	99.8
S23M_St	tet(K)	tet(K)	resfinder		100	Doxycycline, Tetracycline		1502	2881	NODE_6102_length_3078_cov_6.968243	99.93
S23M_St	tet(K)	tetracycline efflux MFS transporter Tet(K)	amrfinderplus	TETRACYCLINE	100	TETRACYCLINE		1502	2878	NODE_6102_length_3078_cov_6.968243	100
S23M_St	MDFA	ZP_03027991|FEATURES|mdfA|multidrug|mdfA	deeparg			multidrug		282	420	NODE_63337_length_428_cov_1.018767	100
S23M_St	EVGS	AAC75429.1|FEATURES|evgS|multidrug|evgS	deeparg			multidrug		31	171	NODE_64020_length_424_cov_1.544715	97.9
S23M_St	ACRF	AAC76298.1|FEATURES|AcrF|multidrug|AcrF	deeparg			multidrug		69	208	NODE_64477_length_421_cov_3.374317	99.3
S23M_St	TETP	YP_002850805|FEATURES|tetP|tetracycline|tetP	deeparg			tetracycline		1	652	NODE_6509_length_2897_cov_95.235046	100
S23M_St	tetB(P)	tetB(P)	resfinder		100	Doxycycline, Tetracycline, Minocycline		767	2725	NODE_6509_length_2897_cov_95.235046	98.52
S23M_St	tetB(P)	tetracycline resistance ribosomal protection protein TetB(P)	amrfinderplus	TETRACYCLINE	100	TETRACYCLINE		770	2725	NODE_6509_length_2897_cov_95.235046	97.85
S23M_St	BACTERIAL_REGULATORY_PROTEIN_LUXR	CP000034.1.gene4477.p01|FEATURES|bacterial_regulatory_protein_LuxR|unclassified|bacterial_regulatory_protein_LuxR	deeparg			unclassified		1	127	NODE_65178_length_418_cov_1.570248	99.2
S23M_St	OMPR	CP000034.1.gene3672.p01|FEATURES|ompR|multidrug|ompR	deeparg			multidrug		1	122	NODE_6582_length_2863_cov_3.010684	100
S23M_St	ACRS	AAC76296.1|FEATURES|AcrS|multidrug|AcrS	deeparg			multidrug		40	176	NODE_66559_length_411_cov_1.331461	99.3
S23M_St	LSA	gi:488349878:ref:WP_002419263.1:|FEATURES|lsa|MLS|lsa	deeparg			MLS		35	170	NODE_66651_length_410_cov_2.309859	99.3
S23M_St	EMRD	YP_002808057|FEATURES|emrD|multidrug|emrD	deeparg			multidrug		1	292	NODE_6746_length_2804_cov_3.791924	98
S23M_St	BICYCLOMYCIN-MULTIDRUG_EFFLUX_PROTEIN_BCR	YP_002413233|FEATURES|bicyclomycin-multidrug_efflux_protein_bcr|multidrug|bicyclomycin-multidrug_efflux_protein_bcr	deeparg			multidrug		36	167	NODE_68960_length_398_cov_1.938776	100
S23M_St	LMRP	NP_268322|FEATURES|lmrP|MLS|lmrP	deeparg			MLS		315	408	NODE_68992_length_398_cov_1.568513	98.9
S23M_St	BACA	ZP_03064089|FEATURES|bacA|bacitracin|bacA	deeparg			bacitracin		172	270	NODE_70568_length_390_cov_2.782090	100
S23M_St	EPTA	BAE78116.1|FEATURES|eptA|peptide|eptA	deeparg			peptide		391	519	NODE_70739_length_390_cov_1.104478	99.2
S23M_St	DNA-BINDING_PROTEIN_H-NS	NC_002695.1.913113.p01|FEATURES|DNA-binding_protein_H-NS|unclassified|DNA-binding_protein_H-NS	deeparg			unclassified		1	77	NODE_72981_length_379_cov_2.052469	100
S23M_St	ADEC	CP003583.1.gene2512.p01|FEATURES|adeC|multidrug|adeC	deeparg			multidrug		1	589	NODE_734_length_18873_cov_9.459879	99.8
S23M_St	DNA-BINDING_TRANSCRIPTIONAL_REGULATOR_GADX	gi:447113814:ref:WP_001191070.1:|FEATURES|DNA-binding_transcriptional_regulator_gadX|unclassified|DNA-binding_transcriptional_regulator_gadX	deeparg			unclassified		1	157	NODE_7460_length_2590_cov_4.343195	100
S23M_St	MDTD	gi:446053040:ref:WP_000130895.1:|FEATURES|mdtD|multidrug|mdtD	deeparg			multidrug		1	387	NODE_7493_length_2582_cov_3.134943	99.7
S23M_St	MDTL	YP_002295271|FEATURES|mdtL|multidrug|mdtL	deeparg			multidrug		1	391	NODE_7523_length_2574_cov_2.889639	100
S23M_St	QNRS	ACJ24509|FEATURES|qnrS|fluoroquinolone|qnrS	deeparg			fluoroquinolone		1	218	NODE_7732_length_2511_cov_3.482085	100
S23M_St	qnrS1	qnrS1	resfinder		100	Ciprofloxacin		1529	2185	NODE_7732_length_2511_cov_3.482085	100
S23M_St	qnrS1	quinolone resistance pentapeptide repeat protein QnrS1	amrfinderplus	QUINOLONE	100	QUINOLONE		1529	2182	NODE_7732_length_2511_cov_3.482085	100
S23M_St	MDTP	gi:446533237:ref:WP_000610583.1:|FEATURES|mdtP|multidrug|mdtP	deeparg			multidrug		69	488	NODE_7952_length_2454_cov_3.439350	99.8
S23M_St	MDTF	gi:803469184:ref:WP_046072900.1:|FEATURES|mdtF|multidrug|mdtF	deeparg			multidrug		710	822	NODE_82208_length_342_cov_1.986063	100
S23M_St	MACB	gi:693138751:ref:WP_032280630.1:|FEATURES|macB|MLS|macB	deeparg			MLS		197	307	NODE_84064_length_335_cov_2.714286	100
S23M_St	PMRF	AAC75314.1|FEATURES|PmrF|peptide|PmrF	deeparg			peptide		93	202	NODE_84931_length_332_cov_2.057762	100
S23M_St	ESCHERICHIA_COLI_MIPA	NP_310518|FEATURES|Escherichia_coli_mipA|multidrug|Escherichia_coli_mipA	deeparg			multidrug		49	155	NODE_88112_length_321_cov_1.785714	100
S23M_St	OMPF	gi:491281669:ref:WP_005139740.1:|FEATURES|ompF|multidrug|ompF	deeparg			multidrug		130	235	NODE_88350_length_320_cov_1.981132	100
S23M_St	BACA	gi:486204699:ref:WP_001551672.1:|FEATURES|bacA|bacitracin|bacA	deeparg			bacitracin		54	159	NODE_88762_length_319_cov_1.117424	100
S23M_St	BAES	BAA15934.1|FEATURES|baeS|multidrug|baeS	deeparg			multidrug		299	401	NODE_90473_length_313_cov_1.465116	98.1
S23M_St	EMRB-QACA_FAMILY_MAJOR_FACILITATOR_TRANSPORTER	AE016830.1.gene424.p01|FEATURES|EmrB-QacA_family_major_facilitator_transporter|multidrug|EmrB-QacA_family_major_facilitator_transporter	deeparg			multidrug		409	505	NODE_91122_length_311_cov_1.457031	99
S23M_St	OMPF	gi:447175130:ref:WP_001252386.1:|FEATURES|ompF|multidrug|ompF	deeparg			multidrug		574	621	NODE_91164_length_311_cov_1.113281	95.8
S23M_St	EMRK	gi:742917254:ref:WP_039022713.1:|FEATURES|emrK|multidrug|emrK	deeparg			multidrug		1	97	NODE_91605_length_309_cov_2.244094	99
S23M_St	EMRA	gi:545286519:ref:WP_021569573.1:|FEATURES|emrA|multidrug|emrA	deeparg			multidrug		140	240	NODE_92743_length_305_cov_2.660000	100
S23M_St	MSBA	NP_415434.1|FEATURES|msbA|nitroimidazole|msbA	deeparg			nitroimidazole		469	568	NODE_93101_length_304_cov_2.277108	100
S23M_St	TETP	BAB71966|FEATURES|tetP|tetracycline|tetP	deeparg			tetracycline		1	376	NODE_9319_length_2131_cov_67.908478	100
S23M_St	TETM	BAB82500|FEATURES|tetM|tetracycline|tetM	deeparg			tetracycline		574	644	NODE_93350_length_303_cov_2.681452	100
S23M_St	EVGS	AAC75429.1|FEATURES|evgS|multidrug|evgS	deeparg			multidrug		1084	1183	NODE_93613_length_302_cov_3.461538	100
S23M_St	AADE	ZP_04556181|FEATURES|aadE|aminoglycoside|aadE	deeparg			aminoglycoside		1	288	NODE_9420_length_2108_cov_4.528495	100
S23M_St	ant(6)-Ia	ant(6)-Ia	resfinder		100	Streptomycin		969	1835	NODE_9420_length_2108_cov_4.528495	100
S23M_St	aadE	aminoglycoside 6-adenylyltransferase AadE	amrfinderplus	STREPTOMYCIN	100	AMINOGLYCOSIDE		969	1832	NODE_9420_length_2108_cov_4.528495	100
S23M_St	TOLC	gi:519084358:ref:WP_020240233.1:|FEATURES|TolC|multidrug|TolC	deeparg			multidrug		456	493	NODE_95392_length_297_cov_1.177686	100
S23M_St	BACA	ZP_03064089|FEATURES|bacA|bacitracin|bacA	deeparg			bacitracin		1	84	NODE_9963_length_2000_cov_2.240103	98.8
S24M_Sa	TETQ	BAD46890|FEATURES|tetQ|tetracycline|tetQ	deeparg			tetracycline		335	478	NODE_131084_length_434_cov_1.564644	97.9
S24M_Sa	ROB-1	P67918|FEATURES|ROB-1|beta-lactam|ROB-1	deeparg			beta-lactam		1	65	NODE_142356_length_417_cov_1.837017	100
S24M_Sa	ERMC	gi:353127769:gb:AEQ67361.1:|FEATURES|ermC|MLS|ermC	deeparg			MLS		28	165	NODE_143176_length_416_cov_1.534626	99.3
S24M_Sa	TETQ	BAD46890|FEATURES|tetQ|tetracycline|tetQ	deeparg			tetracycline		1	367	NODE_18015_length_1306_cov_1.543565	98.4
S24M_Sa	TETW	AJ222769.gene.p01|FEATURES|tetW|tetracycline|tetW	deeparg			tetracycline		1	639	NODE_1868_length_9875_cov_25.075560	100
S24M_Sa	tet(W)	tet(W)	resfinder		100	Doxycycline, Tetracycline, Minocycline		7557	9476	NODE_1868_length_9875_cov_25.075560	100
S24M_Sa	tet(W)	tetracycline resistance ribosomal protection protein Tet(W)	amrfinderplus	TETRACYCLINE	100	TETRACYCLINE		7560	9476	NODE_1868_length_9875_cov_25.075560	100
S24M_Sa	BLAZ	NC_005011.2598316.p01|FEATURES|blaZ|beta-lactam|blaZ	deeparg			beta-lactam		1	99	NODE_204151_length_349_cov_1.292517	99
S24M_Sa	ROB-1	P67918|FEATURES|ROB-1|beta-lactam|ROB-1	deeparg			beta-lactam		112	223	NODE_215713_length_338_cov_3.356890	100
S24M_Sa	TETP	ZP_02632674|FEATURES|tetP|tetracycline|tetP	deeparg			tetracycline		1	96	NODE_228955_length_327_cov_2.794118	97.9
S24M_Sa	TETW	YP_594556|FEATURES|tetW|tetracycline|tetW	deeparg			tetracycline		277	376	NODE_262221_length_301_cov_2.317073	100
S24M_Sa	TETQ	BAD46890|FEATURES|tetQ|tetracycline|tetQ	deeparg			tetracycline		526	657	NODE_30809_length_917_cov_4.038283	97.7
S24M_Sa	VANS	AY082011.1.gene2.p1|FEATURES|vanS|glycopeptide|vanS	deeparg			glycopeptide		27	117	NODE_341331_length_276_cov_1.375566	96.7
S24M_Sa	MDTE	gi:485813327:ref:WP_001432980.1:|FEATURES|mdtE|multidrug|mdtE	deeparg			multidrug		1	43	NODE_354958_length_273_cov_4.357798	100
S24M_Sa	MDTL	gi:446008125:ref:WP_000085980.1:|FEATURES|mdtL|multidrug|mdtL	deeparg			multidrug		153	242	NODE_375498_length_270_cov_0.883721	100
S24M_Sa	OMPR	CP000034.1.gene3672.p01|FEATURES|ompR|multidrug|ompR	deeparg			multidrug		309	394	NODE_429170_length_260_cov_2.780488	98.8
S24M_Sa	ROB-1	P67918|FEATURES|ROB-1|beta-lactam|ROB-1	deeparg			beta-lactam		229	305	NODE_429426_length_260_cov_2.317073	100
S24M_Sa	MDTF	gi:803469184:ref:WP_046072900.1:|FEATURES|mdtF|multidrug|mdtF	deeparg			multidrug		1	56	NODE_435903_length_259_cov_1.862745	100
S24M_Sa	tet(O)	tet(O)	resfinder		36.875	Doxycycline, Tetracycline, Minocycline		1	708	NODE_47299_length_708_cov_82.669219	100
S24M_Sa	TETO	ZP_03624201|FEATURES|tetO|tetracycline|tetO	deeparg			tetracycline		203	437	NODE_47299_length_708_cov_82.669219	100
S24M_Sa	MACB	AAV85982.1|FEATURES|macB|MLS|macB	deeparg			MLS		510	578	NODE_667491_length_209_cov_1.084416	95.7
S24M_Sa	RPOB2	BAD59497.1|FEATURES|rpoB2|multidrug|rpoB2	deeparg			multidrug		1023	1053	NODE_686572_length_95_cov_4.000000	96.8
S24M_Sa	TETH	Y15510.gene.p01|FEATURES|tetH|tetracycline|tetH	deeparg			tetracycline		1	400	NODE_6918_length_2762_cov_7.410787	99.8
S24M_Sa	tet(H)	tet(H)	resfinder		100	Doxycycline, Tetracycline		1304	2506	NODE_6918_length_2762_cov_7.410787	99.92
S24M_Sa	tet(H)	tetracycline efflux MFS transporter Tet(H)	amrfinderplus	TETRACYCLINE	100	TETRACYCLINE		1304	2503	NODE_6918_length_2762_cov_7.410787	99.75
S24M_Sa	tet(O)	tet(O)	resfinder		34.5312	Doxycycline, Tetracycline, Minocycline		398	1060	NODE_7331_length_2618_cov_120.200156	100
S24M_Sa	tet(O)	tet(O)	resfinder		34.3229	Doxycycline, Tetracycline, Minocycline		1161	1819	NODE_7331_length_2618_cov_120.200156	100
S24M_Sa	blaBRO-1	blaBRO-1	resfinder		100	Amoxicillin, Ampicillin, Penicillin, Piperacillin		287	1231	NODE_7368_length_2607_cov_9.257445	95.13
S24M_St	CFXA2	AF118110.1.gene1.p01|FEATURES|CfxA2|beta-lactam|CfxA2	deeparg			beta-lactam		1	321	NODE_11516_length_3522_cov_10.230459	99.4
S24M_St	cfxA5	cfxA5	resfinder		100	Unknown Beta-lactam		887	1852	NODE_11516_length_3522_cov_10.230459	99.69
S24M_St	cfxA4	cfxA4	resfinder		100	Unknown Beta-lactam		887	1852	NODE_11516_length_3522_cov_10.230459	99.69
S24M_St	cfxA3	cfxA3	resfinder		100	Ampicillin		887	1852	NODE_11516_length_3522_cov_10.230459	99.69
S24M_St	cfxA	cfxA	resfinder		100	Cefoxitin, Ampicillin		887	1852	NODE_11516_length_3522_cov_10.230459	99.69
S24M_St	cfxA	CfxA family broad-spectrum class A beta-lactamase	amrfinderplus	BETA-LACTAM	100	BETA-LACTAM		887	1849	NODE_11516_length_3522_cov_10.230459	99.38
S24M_St	aac(6')-E111	aminoglycoside 6'-N-acetyltransferase AAC(6')-E111	amrfinderplus	AMIKACIN/KANAMYCIN/TOBRAMYCIN	100	AMINOGLYCOSIDE		103	534	NODE_135460_length_815_cov_4.097368	97.22
S24M_St	TET32	ABV82118|FEATURES|tet32|tetracycline|tet32	deeparg			tetracycline		427	501	NODE_1392436_length_227_cov_1.104651	100
S24M_St	LSAE	AFU35065.1|FEATURES|lsaE|MLS|lsaE	deeparg			MLS		416	490	NODE_1393039_length_227_cov_1.104651	100
S24M_St	TETP	BAB71966|FEATURES|tetP|tetracycline|tetP	deeparg			tetracycline		170	243	NODE_1416146_length_225_cov_1.117647	100
S24M_St	TETP	BAB71966|FEATURES|tetP|tetracycline|tetP	deeparg			tetracycline		54	126	NODE_1465406_length_221_cov_1.144578	100
S24M_St	TETW	AJ222769.gene.p01|FEATURES|tetW|tetracycline|tetW	deeparg			tetracycline		1	639	NODE_14715_length_3021_cov_80.917734	100
S24M_St	tet(W)	tet(W)	resfinder		100	Doxycycline, Tetracycline, Minocycline		444	2363	NODE_14715_length_3021_cov_80.917734	100
S24M_St	tet(W)	tetracycline resistance ribosomal protection protein Tet(W)	amrfinderplus	TETRACYCLINE	100	TETRACYCLINE		447	2363	NODE_14715_length_3021_cov_80.917734	100
S24M_St	LSAE	AFU35065.1|FEATURES|lsaE|MLS|lsaE	deeparg			MLS		322	391	NODE_1595961_length_210_cov_1.225806	100
S24M_St	MEFA	gi:496592990:ref:WP_009288847.1:|FEATURES|mefA|MLS|mefA	deeparg			MLS		1	149	NODE_187997_length_676_cov_3.655395	100
S24M_St	TETM	AAR29970|FEATURES|tetM|tetracycline|tetM	deeparg			tetracycline		383	567	NODE_270574_length_555_cov_1.848000	100
S24M_St	MEFA	gi:653615298:ref:WP_027625762.1:|FEATURES|mefA|MLS|mefA	deeparg			MLS		151	328	NODE_287095_length_537_cov_3.107884	100
S24M_St	MEFA	gi:492342289:ref:WP_005816151.1:|FEATURES|mefA|MLS|mefA	deeparg			MLS		329	405	NODE_374697_length_462_cov_3.265356	97.4
S24M_St	TETQ	Q52360|FEATURES|tetQ|tetracycline|tetQ	deeparg			tetracycline		499	641	NODE_416013_length_433_cov_1.955026	100
S24M_St	CFXA3	ZP_04543532|FEATURES|CfxA3|beta-lactam|CfxA3	deeparg			beta-lactam		39	295	NODE_46039_length_1522_cov_4.224949	99.6
S24M_St	TETW	YP_594556|FEATURES|tetW|tetracycline|tetW	deeparg			tetracycline		573	639	NODE_467292_length_399_cov_2.517442	100
S24M_St	TETP	BAB71966|FEATURES|tetP|tetracycline|tetP	deeparg			tetracycline		1	55	NODE_470039_length_398_cov_1.195335	100
S24M_St	TETM	ZP_03993170|FEATURES|tetM|tetracycline|tetM	deeparg			tetracycline		279	376	NODE_722288_length_297_cov_2.355372	100
S24M_St	TETQ	BAD46890|FEATURES|tetQ|tetracycline|tetQ	deeparg			tetracycline		168	255	NODE_928055_length_266_cov_0.900474	100
S25M_St	TETW	YP_594556|FEATURES|tetW|tetracycline|tetW	deeparg			tetracycline		461	534	NODE_1049019_length_223_cov_2.827381	100
S25M_St	RPOB2	BAD59497.1|FEATURES|rpoB2|multidrug|rpoB2	deeparg			multidrug		1025	1094	NODE_1117009_length_214_cov_1.194969	97.1
S25M_St	TETW	ACA23187|FEATURES|tetW|tetracycline|tetW	deeparg			tetracycline		1	32	NODE_1189340_length_144_cov_245.932584	100
S25M_St	RPOB2	BAD59497.1|FEATURES|rpoB2|multidrug|rpoB2	deeparg			multidrug		786	825	NODE_1192182_length_129_cov_4.729730	95
S25M_St	TETW	YP_594556|FEATURES|tetW|tetracycline|tetW	deeparg			tetracycline		600	634	NODE_1196753_length_109_cov_262.185185	97.1
S25M_St	TETW	ACA23187|FEATURES|tetW|tetracycline|tetW	deeparg			tetracycline		1	32	NODE_1197938_length_105_cov_17.700000	100
S25M_St	VANW	gi:672937864:gb:AIK22068.1:|FEATURES|vanW|glycopeptide|vanW	deeparg			glycopeptide		202	281	NODE_205060_length_649_cov_2.245791	98.8
S25M_St	TET32	ABV82120|FEATURES|tet32|tetracycline|tet32	deeparg			tetracycline		1	639	NODE_22731_length_2694_cov_12.466465	100
S25M_St	tet(32)	tet(32)	resfinder		100	Doxycycline, Tetracycline, Minocycline		767	2686	NODE_22731_length_2694_cov_12.466465	100
S25M_St	tet(32)	tetracycline resistance ribosomal protection protein Tet(32)	amrfinderplus	TETRACYCLINE	100	TETRACYCLINE		770	2686	NODE_22731_length_2694_cov_12.466465	100
S25M_St	ERMX	gi:695257004:ref:WP_032488331.1:|FEATURES|ermX|MLS|ermX	deeparg			MLS		1	108	NODE_257271_length_561_cov_3.003953	100
S25M_St	VANTG	ABA71733.1|FEATURES|vanTG|glycopeptide|vanTG	deeparg			glycopeptide		142	712	NODE_29057_length_2295_cov_3.099107	99.3
S25M_St	EMRY	BAA11237.1|FEATURES|emrY|tetracycline|emrY	deeparg			tetracycline		1	157	NODE_317875_length_490_cov_1.528736	95.5
S25M_St	TETQ	BAD46890|FEATURES|tetQ|tetracycline|tetQ	deeparg			tetracycline		1	657	NODE_343_length_39547_cov_68.650182	99.8
S25M_St	tet(Q)	tet(Q)	resfinder		100	Doxycycline, Tetracycline, Minocycline		163	2088	NODE_343_length_39547_cov_68.650182	99.84
S25M_St	tet(Q)	tetracycline resistance ribosomal protection protein Tet(Q)	amrfinderplus	TETRACYCLINE	100	TETRACYCLINE		163	2085	NODE_343_length_39547_cov_68.650182	99.53
S25M_St	TETO	P20174|FEATURES|tetO|tetracycline|tetO	deeparg			tetracycline		1	638	NODE_37530_length_1950_cov_49.881266	99.7
S25M_St	tet(O)	tet(O)	resfinder		99.7917	Doxycycline, Tetracycline, Minocycline		35	1950	NODE_37530_length_1950_cov_49.881266	99.74
S25M_St	tet(O)	tetracycline resistance ribosomal protection protein Tet(O)	amrfinderplus	TETRACYCLINE	99.84	TETRACYCLINE		35	1948	NODE_37530_length_1950_cov_49.881266	99.69
S25M_St	tet(W)	tetracycline resistance ribosomal protection protein Tet(W)	amrfinderplus	TETRACYCLINE	94.21	TETRACYCLINE		3	1808	NODE_42280_length_1808_cov_294.646891	99.67
S25M_St	TETW	AJ222769.gene.p01|FEATURES|tetW|tetracycline|tetW	deeparg			tetracycline		15	616	NODE_42280_length_1808_cov_294.646891	99.7
S25M_St	CFXA6	ACT97371.1|FEATURES|CfxA6|beta-lactam|CfxA6	deeparg			beta-lactam		125	256	NODE_430484_length_397_cov_1.052632	100
S25M_St	TET(40)	AFK31666.1|FEATURES|tet(40)|tetracycline|tet(40)	deeparg			tetracycline		1	406	NODE_45712_length_1720_cov_3.162162	99.8
S25M_St	tet(40)	tet(40)	resfinder		100	Doxycycline, Tetracycline		287	1507	NODE_45712_length_1720_cov_3.162162	99.75
S25M_St	tet(40)	tetracycline efflux MFS transporter Tet(40)	amrfinderplus	TETRACYCLINE	100	TETRACYCLINE		287	1504	NODE_45712_length_1720_cov_3.162162	99.75
S25M_St	APH(3''')-III	AAK62562|FEATURES|aph(3''')-III|aminoglycoside|aph(3''')-III	deeparg			aminoglycoside		57	181	NODE_458613_length_378_cov_2.640867	100
S25M_St	BAES	BAA15934.1|FEATURES|baeS|multidrug|baeS	deeparg			multidrug		32	155	NODE_462963_length_376_cov_1.183801	95.2
S25M_St	TETW	YP_594556|FEATURES|tetW|tetracycline|tetW	deeparg			tetracycline		600	639	NODE_505250_length_352_cov_15.457912	100
S25M_St	APH(3''')-III	CAA67773|FEATURES|aph(3''')-III|aminoglycoside|aph(3''')-III	deeparg			aminoglycoside		185	264	NODE_538126_length_336_cov_1.555160	100
S25M_St	LNUC	AAY32951.1|FEATURES|lnuC|MLS|lnuC	deeparg			MLS		6	111	NODE_575733_length_319_cov_1.079545	98.1
S25M_St	YOJI	NP_416715.1|FEATURES|YojI|peptide|YojI	deeparg			peptide		437	541	NODE_578229_length_318_cov_1.083650	100
S25M_St	GADW	ANK04027.1|FEATURES|gadW|multidrug|gadW	deeparg			multidrug		185	242	NODE_625178_length_298_cov_1.164609	100
S25M_St	ERMX	AAG03357.1|FEATURES|ErmX|MLS|ErmX	deeparg			MLS		109	197	NODE_735563_length_268_cov_2.230047	98.9
S25M_St	TETM	BAB82500|FEATURES|tetM|tetracycline|tetM	deeparg			tetracycline		50	137	NODE_753535_length_265_cov_3.452381	100
S25M_St	RMTF	JQ808129.1.gene2.p01|FEATURES|rmtF|aminoglycoside|rmtF	deeparg			aminoglycoside		1	233	NODE_7880_length_5401_cov_14.646839	96.1
S25M_St	rmtF	RmtF family 16S rRNA (guanine(1405)-N(7))-methyltransferase	amrfinderplus	AMINOGLYCOSIDE	90.35	AMINOGLYCOSIDE		1	702	NODE_7880_length_5401_cov_14.646839	96.15
S25M_St	ESCHERICHIA_COLI_LAMB	BAB38442|FEATURES|Escherichia_coli_LamB|multidrug|Escherichia_coli_LamB	deeparg			multidrug		107	191	NODE_797847_length_259_cov_0.931373	100
S25M_St	TETM	M85225.gene.p01|FEATURES|tetM|tetracycline|tetM	deeparg			tetracycline		147	639	NODE_8506_length_5127_cov_5.834188	98.8
S25M_St	AADE	ZP_04556181|FEATURES|aadE|aminoglycoside|aadE	deeparg			aminoglycoside		1	288	NODE_87153_length_1133_cov_57.840445	100
S25M_St	ant(6)-Ia	ant(6)-Ia	resfinder		100	Streptomycin		154	1020	NODE_87153_length_1133_cov_57.840445	100
S25M_St	aadE	aminoglycoside 6-adenylyltransferase AadE	amrfinderplus	STREPTOMYCIN	100	AMINOGLYCOSIDE		154	1017	NODE_87153_length_1133_cov_57.840445	100
S25M_St	EMRD	CP000034.1.gene4157.p01|FEATURES|emrD|multidrug|emrD	deeparg			multidrug		332	396	NODE_923384_length_241_cov_1.021505	100
S25M_St	CAT_CHLORAMPHENICOL_ACETYLTRANSFERASE	M35190.gene.p01|FEATURES|cat_chloramphenicol_acetyltransferase|phenicol|cat_chloramphenicol_acetyltransferase	deeparg			phenicol		1	207	NODE_92726_length_1089_cov_2.810445	99.5
S25M_St	cat	cat	resfinder		100	Chloramphenicol		255	878	NODE_92726_length_1089_cov_2.810445	99.84
S25M_St	catA13	type A-13 chloramphenicol O-acetyltransferase	amrfinderplus	CHLORAMPHENICOL	100	PHENICOL		255	875	NODE_92726_length_1089_cov_2.810445	99.52
S25M_St	YOJI	NP_416715.1|FEATURES|YojI|peptide|YojI	deeparg			peptide		99	177	NODE_936233_length_239_cov_1.032609	98.7
S25M_St	MDTF	gi:803469184:ref:WP_046072900.1:|FEATURES|mdtF|multidrug|mdtF	deeparg			multidrug		872	950	NODE_939435_length_239_cov_0.913043	97.5
S25M_St	TET44	FN594949.1.gene24.p01|FEATURES|tet44|tetracycline|tet44	deeparg			tetracycline		1	640	NODE_9400_length_4818_cov_8.631745	96.6
S25M_St	tet(44)	tet(44)	resfinder		100	Doxycycline, Tetracycline, Minocycline		5	1927	NODE_9400_length_4818_cov_8.631745	98.02
S25M_St	tet(44)	tetracycline resistance ribosomal protection protein Tet(44)	amrfinderplus	TETRACYCLINE	100	TETRACYCLINE		8	1927	NODE_9400_length_4818_cov_8.631745	96.56
S25M_St	ARNA	gi:446783024:ref:WP_000860280.1:|FEATURES|arnA|polymyxin|arnA	deeparg			polymyxin		364	441	NODE_944585_length_238_cov_1.038251	100
S26M_St	OMPF	gi:446900671:ref:WP_000977927.1:|FEATURES|ompF|multidrug|ompF	deeparg			multidrug		1	362	NODE_10114_length_4619_cov_3.231157	100
S26M_St	TETQ	BAD46890|FEATURES|tetQ|tetracycline|tetQ	deeparg			tetracycline		3	209	NODE_103817_length_623_cov_51.968310	100
S26M_St	MDTH	gi:324017431:gb:EGB86650.1:|FEATURES|mdtH|multidrug|mdtH	deeparg			multidrug		1	89	NODE_105172_length_617_cov_2.870107	98.9
S26M_St	EMRD	NP_756458|FEATURES|emrD|multidrug|emrD	deeparg			multidrug		1	396	NODE_10542_length_4451_cov_3.928571	98.7
S26M_St	emrD	multidrug efflux MFS transporter EmrD	amrfinderplus	EFFLUX	100	EFFLUX		578	1771	NODE_10542_length_4451_cov_3.928571	98.49
S26M_St	EMRK	gi:742917254:ref:WP_039022713.1:|FEATURES|emrK|multidrug|emrK	deeparg			multidrug		1	102	NODE_105917_length_614_cov_1.695886	96.1
S26M_St	KASUGAMYCIN_RESISTANCE_PROTEIN_KSGA	Q8FL96|FEATURES|kasugamycin_resistance_protein_ksgA|aminoglycoside|kasugamycin_resistance_protein_ksgA	deeparg			aminoglycoside		1	273	NODE_10843_length_4342_cov_4.823420	99.6
S26M_St	ACRB	NP_752514|FEATURES|acrB|multidrug|acrB	deeparg			multidrug		1	633	NODE_11139_length_4234_cov_3.009572	100
S26M_St	DNA-BINDING_PROTEIN_H-NS	NC_002695.1.913113.p01|FEATURES|DNA-binding_protein_H-NS|unclassified|DNA-binding_protein_H-NS	deeparg			unclassified		1	121	NODE_112466_length_585_cov_2.509434	100
S26M_St	EPTA	BAE78116.1|FEATURES|eptA|peptide|eptA	deeparg			peptide		1	547	NODE_11679_length_4029_cov_3.300201	96.2
S26M_St	MGRB	NP_416340.1|FEATURES|mgrB|multidrug|mgrB	deeparg			multidrug		1	47	NODE_122647_length_548_cov_1.267748	95.7
S26M_St	TETA	gi:846280845:gb:AKN19377.1:|FEATURES|tetA|tetracycline|tetA	deeparg			tetracycline		370	459	NODE_12542_length_3777_cov_3.720580	98.9
S26M_St	PATA	NP_417544.5|FEATURES|patA|fluoroquinolone|patA	deeparg			fluoroquinolone		1	459	NODE_12883_length_3690_cov_4.683631	99.3
S26M_St	focG	F1C fimbria minor subunit FocG	amrfinderplus		100			626	1126	NODE_12886_length_3689_cov_3.064392	98.8
S26M_St	TOLC	ZP_04536687|FEATURES|TolC|multidrug|TolC	deeparg			multidrug		1	441	NODE_12992_length_3661_cov_4.344981	99.8
S26M_St	SDIA	gi:447077002:ref:WP_001154258.1:|FEATURES|sdiA|unclassified|sdiA	deeparg			unclassified		196	240	NODE_132930_length_515_cov_3.867391	100
S26M_St	MDFA	NP_752857|FEATURES|mdfA|multidrug|mdfA	deeparg			multidrug		1	351	NODE_13491_length_3534_cov_2.861167	99.7
S26M_St	YOJI	NP_416715.1|FEATURES|YojI|peptide|YojI	deeparg			peptide		1	508	NODE_13806_length_3455_cov_4.206176	99.4
S26M_St	MDTH	gi:928861875:ref:WP_053904212.1:|FEATURES|mdtH|multidrug|mdtH	deeparg			multidrug		259	402	NODE_142154_length_490_cov_1.917241	99.3
S26M_St	MACA	gi:26107304:gb:AAN79487.1:AE016758_91|FEATURES|macA|MLS|macA	deeparg			MLS		1	380	NODE_14730_length_3254_cov_3.431385	99.5
S26M_St	EMRR	NP_417169.1|FEATURES|emrR|fluoroquinolone|emrR	deeparg			fluoroquinolone		1	43	NODE_14841_length_3232_cov_3.453573	100
S26M_St	EMRE	AAN80811|FEATURES|emrE|multidrug|emrE	deeparg			multidrug		1	170	NODE_14882_length_3223_cov_3.555240	99.4
S26M_St	emrE	multidrug efflux SMR transporter EmrE	amrfinderplus	EFFLUX	100	EFFLUX		1028	1357	NODE_14882_length_3223_cov_3.555240	98.18
S26M_St	mchB	microcin H47	amrfinderplus		100			53	277	NODE_153235_length_463_cov_3.026961	100
S26M_St	MDTH	gi:972408415:ref:WP_059040274.1:|FEATURES|mdtH|multidrug|mdtH	deeparg			multidrug		98	249	NODE_155896_length_457_cov_4.141791	100
S26M_St	sfaF	S/F1C fimbrial biogenesis usher protein SfaF/FocD	amrfinderplus		97.15			3	2555	NODE_16183_length_2986_cov_3.233709	99.76
S26M_St	MDFA	gi:421944075:gb:EKU01337.1:|FEATURES|mdfA|multidrug|mdfA	deeparg			multidrug		409	478	NODE_163969_length_440_cov_2.220779	97.1
S26M_St	ACRB	gi:446414948:ref:WP_000492803.1:|FEATURES|acrB|multidrug|acrB	deeparg			multidrug		372	1035	NODE_16536_length_2926_cov_3.044932	100
S26M_St	ACRD	YP_490697.1|FEATURES|acrD|aminoglycoside|acrD	deeparg			aminoglycoside		590	1037	NODE_16692_length_2899_cov_3.540084	99.8
S26M_St	VANR	AAZ98835|FEATURES|vanR|glycopeptide|vanR	deeparg			glycopeptide		101	232	NODE_167695_length_433_cov_1.256614	97
S26M_St	TETW	ABN80187|FEATURES|tetW|tetracycline|tetW	deeparg			tetracycline		583	639	NODE_1732_length_21367_cov_7.018910	100
S26M_St	MACB	gi:545231548:ref:WP_021531156.1:|FEATURES|macB|MLS|macB	deeparg			MLS		39	176	NODE_176130_length_416_cov_2.673130	100
S26M_St	MDTG	gi:291469891:gb:EFF12375.1:|FEATURES|mdtG|multidrug|mdtG	deeparg			multidrug		1	385	NODE_18291_length_2673_cov_3.805577	99.5
S26M_St	VANH	AAR37059|FEATURES|vanH|glycopeptide|vanH	deeparg			glycopeptide		176	308	NODE_183725_length_402_cov_2.429395	98.5
S26M_St	MSBA	NP_415434.1|FEATURES|msbA|nitroimidazole|msbA	deeparg			nitroimidazole		243	582	NODE_18787_length_2613_cov_4.043002	100
S26M_St	MDTK	gi:754614318:ref:WP_042003705.1:|FEATURES|mdtK|multidrug|mdtK	deeparg			multidrug		132	262	NODE_188314_length_394_cov_1.681416	99.2
S26M_St	BAER	YP_490321.1|FEATURES|baeR|multidrug|baeR	deeparg			multidrug		1	240	NODE_19208_length_2559_cov_2.838658	100
S26M_St	OMPF	gi:742936434:ref:WP_039025717.1:|FEATURES|ompF|multidrug|ompF	deeparg			multidrug		350	474	NODE_198600_length_377_cov_1.770186	99.2
S26M_St	MDTD	gi:727765325:ref:WP_033869793.1:|FEATURES|mdtD|multidrug|mdtD	deeparg			multidrug		2	471	NODE_20040_length_2466_cov_4.054749	98.3
S26M_St	VANY	BAE96115|FEATURES|vanY|glycopeptide|vanY	deeparg			glycopeptide		86	206	NODE_207800_length_363_cov_1.808442	97.5
S26M_St	iroN	siderophore salmochelin receptor IroN	amrfinderplus		92.41			363	2372	NODE_20852_length_2373_cov_3.388697	100
S26M_St	MACB	ZP_04001960|FEATURES|macB|MLS|macB	deeparg			MLS		183	648	NODE_22081_length_2253_cov_2.563694	100
S26M_St	VANS	AAZ98836|FEATURES|vanS|glycopeptide|vanS	deeparg			glycopeptide		150	259	NODE_229554_length_332_cov_3.772563	96.4
S26M_St	TETM	ABB70054|FEATURES|tetM|tetracycline|tetM	deeparg			tetracycline		213	609	NODE_24583_length_2055_cov_3.721500	98.7
S26M_St	ACRF	AAC76298.1|FEATURES|AcrF|multidrug|AcrF	deeparg			multidrug		1	1034	NODE_2485_length_15764_cov_3.868547	98.5
S26M_St	acrF	multidrug efflux RND transporter permease subunit AcrF	amrfinderplus	EFFLUX	100	EFFLUX		2773	5853	NODE_2485_length_15764_cov_3.868547	98.55
S26M_St	TET32	ABV82120|FEATURES|tet32|tetracycline|tet32	deeparg			tetracycline		1	639	NODE_24890_length_2032_cov_47.540718	100
S26M_St	tet(32)	tet(32)	resfinder		100	Doxycycline, Tetracycline, Minocycline		82	2001	NODE_24890_length_2032_cov_47.540718	99.84
S26M_St	tet(32)	tetracycline resistance ribosomal protection protein Tet(32)	amrfinderplus	TETRACYCLINE	100	TETRACYCLINE		82	1998	NODE_24890_length_2032_cov_47.540718	100
S26M_St	iss	increased serum survival lipoprotein Iss	amrfinderplus		100			951	1241	NODE_25823_length_1970_cov_3.442298	100
S26M_St	CFXA6	ACT97371.1|FEATURES|CfxA6|beta-lactam|CfxA6	deeparg			beta-lactam		43	139	NODE_259976_length_294_cov_1.192469	100
S26M_St	CAMP-REGULATORY_PROTEIN	gi:446164900:ref:WP_000242755.1:|FEATURES|cAMP-regulatory_protein|unclassified|cAMP-regulatory_protein	deeparg			unclassified		1	210	NODE_26150_length_1951_cov_4.357595	100
S26M_St	VAND	AAD42184|FEATURES|vanD|glycopeptide|vanD	deeparg			glycopeptide		146	240	NODE_264978_length_288_cov_4.484979	97.9
S26M_St	VAND	gi:552941803:ref:WP_023042860.1:|FEATURES|vanD|glycopeptide|vanD	deeparg			glycopeptide		1	76	NODE_288974_length_272_cov_0.875576	100
S26M_St	COB(I)ALAMIN_ADENOLSYLTRANSFERASE	gi:447201650:ref:WP_001278906.1:|FEATURES|cob(I)alamin_adenolsyltransferase|unclassified|cob(I)alamin_adenolsyltransferase	deeparg			unclassified		1	196	NODE_28987_length_1790_cov_2.718156	100
S26M_St	MEFA	gi:653615298:ref:WP_027625762.1:|FEATURES|mefA|MLS|mefA	deeparg			MLS		1	405	NODE_3122_length_13216_cov_8.025910	99.5
S26M_St	mef(A)	mef(A)	resfinder		100	Erythromycin, Azithromycin		11870	13087	NODE_3122_length_13216_cov_8.025910	95.07
S26M_St	UGD	AAC75089.1|FEATURES|ugd|peptide|ugd	deeparg			peptide		1	90	NODE_31376_length_1673_cov_3.157602	100
S26M_St	VAND	ABS72059|FEATURES|vanD|glycopeptide|vanD	deeparg			glycopeptide		48	131	NODE_325029_length_254_cov_3.075377	100
S26M_St	APH(3''')-III	CAA67773|FEATURES|aph(3''')-III|aminoglycoside|aph(3''')-III	deeparg			aminoglycoside		1	264	NODE_34918_length_1530_cov_16.084746	100
S26M_St	aph(3')-III	aph(3')-III	resfinder		100	Kanamycin, Amikacin, Neomycin, Butirosin, Isepamicin, Lividomycin, Paromomycin, Ribostamycin		439	1233	NODE_34918_length_1530_cov_16.084746	100
S26M_St	aph(3')-IIIa	aminoglycoside O-phosphotransferase APH(3')-IIIa	amrfinderplus	AMIKACIN/KANAMYCIN	100	AMINOGLYCOSIDE		439	1230	NODE_34918_length_1530_cov_16.084746	100
S26M_St	VAND	ABS72059|FEATURES|vanD|glycopeptide|vanD	deeparg			glycopeptide		136	202	NODE_361710_length_237_cov_1.549451	98.5
S26M_St	VANY	AAD42182|FEATURES|vanY|glycopeptide|vanY	deeparg			glycopeptide		188	265	NODE_365145_length_235_cov_3.166667	98.7
S26M_St	CLASS_A	gi:511019447:ref:WP_016273783.1:|FEATURES|class_A|beta-lactam|class_A	deeparg			beta-lactam		1	296	NODE_3830_length_11172_cov_5.594585	97.6
S26M_St	cblA	CblA family class A beta-lactamase	amrfinderplus	CEPHALOSPORIN	100	BETA-LACTAM		2809	3696	NODE_3830_length_11172_cov_5.594585	97.3
S26M_St	MDTK	gi:545160133:ref:WP_021515043.1:|FEATURES|mdtK|multidrug|mdtK	deeparg			multidrug		1	108	NODE_38630_length_1405_cov_3.285185	99.1
S26M_St	MDTF	Q8FCI8|FEATURES|mdtF|multidrug|mdtF	deeparg			multidrug		1	1037	NODE_4142_length_10449_cov_4.044641	100
S26M_St	TETQ	BAD46890|FEATURES|tetQ|tetracycline|tetQ	deeparg			tetracycline		209	270	NODE_427336_length_190_cov_36.200000	100
S26M_St	EMRK	gi:545297559:ref:WP_021577764.1:|FEATURES|emrK|multidrug|emrK	deeparg			multidrug		171	387	NODE_42766_length_1290_cov_3.999190	99.1
S26M_St	TET40	ACI02010|FEATURES|tet40|tetracycline|tet40	deeparg			tetracycline		73	406	NODE_43505_length_1272_cov_5.120789	99.4
S26M_St	ACRA	NC_002695.1.912781.p01|FEATURES|acrA|multidrug|acrA	deeparg			multidrug		87	373	NODE_43619_length_1270_cov_2.883951	99
S26M_St	EMRY	BAA11237.1|FEATURES|emrY|tetracycline|emrY	deeparg			tetracycline		233	512	NODE_47161_length_1192_cov_2.743184	96.4
S26M_St	MDTG	gi:445996322:ref:WP_000074177.1:|FEATURES|mdtG|multidrug|mdtG	deeparg			multidrug		374	408	NODE_48042_length_1173_cov_2.379249	100
S26M_St	asr	acid resistance repetitive basic protein Asr	amrfinderplus		100			121	426	NODE_48550_length_1163_cov_2.062274	98.04
S26M_St	TOLC	gi:585350004:ref:WP_024231618.1:|FEATURES|TolC|multidrug|TolC	deeparg			multidrug		422	493	NODE_49216_length_1149_cov_3.904936	100
S26M_St	TETQ	BAD46890|FEATURES|tetQ|tetracycline|tetQ	deeparg			tetracycline		548	657	NODE_49923_length_1135_cov_37.601852	99.1
S26M_St	PORIN_OMPC	APB87301|FEATURES|porin_OmpC|beta-lactam|porin_OmpC	deeparg			beta-lactam		236	366	NODE_50206_length_1130_cov_4.466047	96.9
S26M_St	ARNA	gi:486180651:ref:WP_001537811.1:|FEATURES|arnA|polymyxin|arnA	deeparg			polymyxin		1	209	NODE_51223_length_1112_cov_2.851466	100
S26M_St	BACA	ZP_03064089|FEATURES|bacA|bacitracin|bacA	deeparg			bacitracin		1	274	NODE_52342_length_1091_cov_4.584942	99.6
S26M_St	OMPF	gi:447175130:ref:WP_001252386.1:|FEATURES|ompF|multidrug|ompF	deeparg			multidrug		532	621	NODE_55108_length_1045_cov_3.404040	98.9
S26M_St	CLASS_C	YP_672241|FEATURES|class_C|beta-lactam|class_C	deeparg			beta-lactam		1	420	NODE_5731_length_7870_cov_4.175304	99.5
S26M_St	blaEC-5	cephalosporin-hydrolyzing class C beta-lactamase EC-5	amrfinderplus	CEPHALOSPORIN	100	BETA-LACTAM		1900	3030	NODE_5731_length_7870_cov_4.175304	100
S26M_St	MDTK	gi:545160133:ref:WP_021515043.1:|FEATURES|mdtK|multidrug|mdtK	deeparg			multidrug		274	457	NODE_60722_length_964_cov_3.030803	100
S26M_St	SDIA	gi:26108586:gb:AAN80789.1:AE016762_42|FEATURES|sdiA|unclassified|sdiA	deeparg			unclassified		1	189	NODE_62386_length_944_cov_2.341957	99.5
S26M_St	TETQ	BAD46890|FEATURES|tetQ|tetracycline|tetQ	deeparg			tetracycline		254	564	NODE_62905_length_937_cov_38.698413	100
S26M_St	LNUC	AAY32951.1|FEATURES|lnuC|MLS|lnuC	deeparg			MLS		1	164	NODE_63477_length_931_cov_1.626712	98.2
S26M_St	lnu(C)	lnu(C)	resfinder		100	Lincomycin		367	861	NODE_63477_length_931_cov_1.626712	99.19
S26M_St	lnu(C)	lincosamide nucleotidyltransferase Lnu(C)	amrfinderplus	LINCOSAMIDE	100	LINCOSAMIDE		370	861	NODE_63477_length_931_cov_1.626712	98.17
S26M_St	TETW	AJ222769.gene.p01|FEATURES|tetW|tetracycline|tetW	deeparg			tetracycline		1	639	NODE_679_length_41019_cov_81.622083	100
S26M_St	tet(W)	tet(W)	resfinder		100	Doxycycline, Tetracycline, Minocycline		22467	24386	NODE_679_length_41019_cov_81.622083	100
S26M_St	tet(W)	tetracycline resistance ribosomal protection protein Tet(W)	amrfinderplus	TETRACYCLINE	100	TETRACYCLINE		22467	24383	NODE_679_length_41019_cov_81.622083	100
S26M_St	ESCHERICHIA_COLI_MIPA	NP_310518|FEATURES|Escherichia_coli_mipA|multidrug|Escherichia_coli_mipA	deeparg			multidrug		1	200	NODE_69812_length_860_cov_4.366460	99
S26M_St	ACRD	YP_490697.1|FEATURES|acrD|aminoglycoside|acrD	deeparg			aminoglycoside		1	575	NODE_7010_length_6545_cov_4.765485	99.7
S26M_St	OMPR	CP000034.1.gene3672.p01|FEATURES|ompR|multidrug|ompR	deeparg			multidrug		1	450	NODE_7245_length_6330_cov_4.323187	99.6
S26M_St	BACTERIAL_REGULATORY_PROTEIN_LUXR	CP000034.1.gene4477.p01|FEATURES|bacterial_regulatory_protein_LuxR|unclassified|bacterial_regulatory_protein_LuxR	deeparg			unclassified		1	138	NODE_74045_length_819_cov_2.324607	95.7
S26M_St	MDTO	NP_756937|FEATURES|mdtO|multidrug|mdtO	deeparg			multidrug		1	683	NODE_7408_length_6186_cov_5.422933	100
S26M_St	ACRA	ZP_03064983|FEATURES|acrA|multidrug|acrA	deeparg			multidrug		1	73	NODE_74443_length_815_cov_3.500000	98.6
S26M_St	OMPF	gi:447175100:ref:WP_001252356.1:|FEATURES|ompF|multidrug|ompF	deeparg			multidrug		88	340	NODE_80683_length_763_cov_3.622881	99.6
S26M_St	KDPE	NP_415222.1|FEATURES|kdpE|aminoglycoside|kdpE	deeparg			aminoglycoside		1	106	NODE_81486_length_757_cov_3.337607	99.1
S26M_St	PMRF	AAC75314.1|FEATURES|PmrF|peptide|PmrF	deeparg			peptide		1	147	NODE_8149_length_5643_cov_3.109878	98.6
S26M_St	ESCHERICHIA_COLI_LAMB	BAB38442|FEATURES|Escherichia_coli_LamB|multidrug|Escherichia_coli_LamB	deeparg			multidrug		1	446	NODE_8468_length_5448_cov_4.656036	98.4
S26M_St	AADE	ZP_04556181|FEATURES|aadE|aminoglycoside|aadE	deeparg			aminoglycoside		1	288	NODE_8482_length_5439_cov_127.686664	100
S26M_St	ant(6)-Ia	ant(6)-Ia	resfinder		100	Streptomycin		86	952	NODE_8482_length_5439_cov_127.686664	100
S26M_St	aadE	aminoglycoside 6-adenylyltransferase AadE	amrfinderplus	STREPTOMYCIN	100	AMINOGLYCOSIDE		86	949	NODE_8482_length_5439_cov_127.686664	100
S26M_St	ACRB	gi:446414955:ref:WP_000492810.1:|FEATURES|acrB|multidrug|acrB	deeparg			multidrug		134	376	NODE_84987_length_732_cov_1.964549	100
S26M_St	ACRA	YP_002401592|FEATURES|acrA|multidrug|acrA	deeparg			multidrug		125	364	NODE_86369_length_722_cov_3.275862	100
S26M_St	TETO	ZP_04668102|FEATURES|tetO|tetracycline|tetO	deeparg			tetracycline		1	639	NODE_877_length_34811_cov_42.639659	100
S26M_St	tet(O)	tet(O)	resfinder		100	Doxycycline, Tetracycline, Minocycline		1150	3069	NODE_877_length_34811_cov_42.639659	99.64
S26M_St	tet(O)	tetracycline resistance ribosomal protection protein Tet(O)	amrfinderplus	TETRACYCLINE	100	TETRACYCLINE		1153	3069	NODE_877_length_34811_cov_42.639659	99.53
S26M_St	TRANSCRIPTIONAL_REGULATORY_PROTEIN_CPXR_CPXR	CP000034.1.gene3834.p01|FEATURES|transcriptional_regulatory_protein_CpxR_cpxR|unclassified|transcriptional_regulatory_protein_CpxR_cpxR	deeparg			unclassified		1	457	NODE_8833_length_5244_cov_4.009250	99.6
S26M_St	fieF	CDF family cation-efflux transporter FieF	amrfinderplus		100			1454	2353	NODE_8833_length_5244_cov_4.009250	99.67
S26M_St	UGD	AAC75089.1|FEATURES|ugd|peptide|ugd	deeparg			peptide		166	388	NODE_88543_length_708_cov_2.176110	99.1
S26M_St	MDTC	gi:693139507:ref:WP_032281183.1:|FEATURES|mdtC|multidrug|mdtC	deeparg			multidrug		738	930	NODE_90441_length_696_cov_2.633385	98.4
S26M_St	BICYCLOMYCIN-MULTIDRUG_EFFLUX_PROTEIN_BCR	NP_754605|FEATURES|bicyclomycin-multidrug_efflux_protein_bcr|multidrug|bicyclomycin-multidrug_efflux_protein_bcr	deeparg			multidrug		1	396	NODE_9297_length_4995_cov_3.877530	99.7
S26M_St	TETQ	AAZ79478|FEATURES|tetQ|tetracycline|tetQ	deeparg			tetracycline		561	641	NODE_9527_length_4883_cov_10.352320	97.5
S26M_St	EMRB	gi:91073621:gb:ABE08502.1:|FEATURES|emrB|multidrug|emrB	deeparg			multidrug		1	515	NODE_9611_length_4852_cov_4.022306	99.2
S26M_St	EVGS	AAC75429.1|FEATURES|evgS|multidrug|evgS	deeparg			multidrug		153	1197	NODE_9752_length_4779_cov_3.285351	96.9
S26M_St	MDTL	NP_756491|FEATURES|mdtL|multidrug|mdtL	deeparg			multidrug		1	391	NODE_9963_length_4692_cov_4.869743	100
S27M_St	CFXA2	AF472622.2.gene1.p01|FEATURES|CfxA2|beta-lactam|CfxA2	deeparg			beta-lactam		1	288	NODE_16462_length_1902_cov_1.708717	99.7
S27M_St	tet(W)	tetracycline resistance ribosomal protection protein Tet(W)	amrfinderplus	TETRACYCLINE	92.64	TETRACYCLINE		2	1777	NODE_18022_length_1777_cov_150.232288	99.83
S27M_St	TETW	AJ222769.gene.p01|FEATURES|tetW|tetracycline|tetW	deeparg			tetracycline		8	599	NODE_18022_length_1777_cov_150.232288	99.8
S27M_St	TETW	YP_594556|FEATURES|tetW|tetracycline|tetW	deeparg			tetracycline		97	205	NODE_199545_length_328_cov_2.783883	99.1
S27M_St	aadA27	ANT(3'')-II family aminoglycoside nucleotidyltransferase AadA27	amrfinderplus	SPECTINOMYCIN/STREPTOMYCIN	100	AMINOGLYCOSIDE		464	1261	NODE_20174_length_1636_cov_1.711575	98.5
S27M_St	MACA	gi:949792918:ref:WP_057105314.1:|FEATURES|macA|MLS|macA	deeparg			MLS		173	269	NODE_205648_length_320_cov_0.750943	95.9
S27M_St	TETO	ZP_03223548|FEATURES|tetO|tetracycline|tetO	deeparg			tetracycline		1	288	NODE_23888_length_1448_cov_12.905958	100
S27M_St	AADE	ZP_04556181|FEATURES|aadE|aminoglycoside|aadE	deeparg			aminoglycoside		1	288	NODE_27374_length_1318_cov_19.463975	100
S27M_St	ant(6)-Ia	ant(6)-Ia	resfinder		100	Streptomycin		79	945	NODE_27374_length_1318_cov_19.463975	99.88
S27M_St	aadE	aminoglycoside 6-adenylyltransferase AadE	amrfinderplus	STREPTOMYCIN	100	AMINOGLYCOSIDE		82	945	NODE_27374_length_1318_cov_19.463975	100
S27M_St	MTRA	CCP46065.1|FEATURES|mtrA|multidrug|mtrA	deeparg			multidrug		117	203	NODE_275978_length_263_cov_1.826923	95.4
S27M_St	RTG-4	P30897|FEATURES|RTG-4|beta-lactam|RTG-4	deeparg			beta-lactam		21	103	NODE_304628_length_251_cov_0.969388	98.8
S27M_St	TETW	gi:1028100289:ref:WP_063856424.1:|FEATURES|tetW|tetracycline|tetW	deeparg			tetracycline		582	639	NODE_317910_length_244_cov_122.306878	100
S27M_St	TETO	ZP_03923764|FEATURES|tetO|tetracycline|tetO	deeparg			tetracycline		271	639	NODE_32410_length_1173_cov_13.037567	100
S27M_St	MEXT	gi:490841007:ref:WP_004703082.1:|FEATURES|mexT|multidrug|mexT	deeparg			multidrug		1	50	NODE_324158_length_242_cov_1.016043	98
S27M_St	FLOR	AF252855.1.gene1.p01|FEATURES|floR|phenicol|floR	deeparg			phenicol		1	48	NODE_328364_length_240_cov_1.027027	97.9
S27M_St	NORA	gi:516331902:ref:WP_017722561.1:|FEATURES|norA|multidrug|norA	deeparg			multidrug		168	239	NODE_366601_length_220_cov_1.703030	97.2
S27M_St	TET40	CAP58293|FEATURES|tet40|tetracycline|tet40	deeparg			tetracycline		1	406	NODE_4469_length_6018_cov_8.542848	99.8
S27M_St	tet(40)	tet(40)	resfinder		100	Doxycycline, Tetracycline		4736	5956	NODE_4469_length_6018_cov_8.542848	99.84
S27M_St	tet(40)	tetracycline efflux MFS transporter Tet(40)	amrfinderplus	TETRACYCLINE	100	TETRACYCLINE		4739	5956	NODE_4469_length_6018_cov_8.542848	99.75
S27M_St	TETQ	BAD46890|FEATURES|tetQ|tetracycline|tetQ	deeparg			tetracycline		1	657	NODE_5133_length_5265_cov_5.327639	99.1
S27M_St	tet(Q)	tet(Q)	resfinder		100	Doxycycline, Tetracycline, Minocycline		284	2209	NODE_5133_length_5265_cov_5.327639	99.48
S27M_St	tet(Q)	tetracycline resistance ribosomal protection protein Tet(Q)	amrfinderplus	TETRACYCLINE	100	TETRACYCLINE		284	2206	NODE_5133_length_5265_cov_5.327639	98.75
S27M_St	tet(M)	tet(M)	resfinder		100	Doxycycline, Tetracycline, Minocycline		1	1920	NODE_5343_length_5039_cov_13.575642	97.81
S27M_St	TETM	gi:658130997:emb:CDO19407.1:|FEATURES|tetM|tetracycline|tetM	deeparg			tetracycline		1	644	NODE_5343_length_5039_cov_13.575642	98.6
S27M_St	tet(M)	tetracycline resistance ribosomal protection protein Tet(M)	amrfinderplus	TETRACYCLINE	100	TETRACYCLINE		4	1920	NODE_5343_length_5039_cov_13.575642	98.75
S27M_St	CATP	M64281.gene.p01|FEATURES|catP|phenicol|catP	deeparg			phenicol		102	178	NODE_56389_length_808_cov_1.985392	97.4
S27M_St	TETW	CAX85496|FEATURES|tetW|tetracycline|tetW	deeparg			tetracycline		582	639	NODE_6275_length_4328_cov_26.118652	100
S27M_St	MARR	gi:490834801:ref:WP_004696885.1:|FEATURES|marR|multidrug|marR	deeparg			multidrug		37	154	NODE_69947_length_698_cov_2.237947	100
S27M_St	TET32	ABV82120|FEATURES|tet32|tetracycline|tet32	deeparg			tetracycline		1	639	NODE_9238_length_3038_cov_476.143815	100
S27M_St	tet(32)	tet(32)	resfinder		100	Doxycycline, Tetracycline, Minocycline		344	2263	NODE_9238_length_3038_cov_476.143815	100
S27M_St	tet(32)	tetracycline resistance ribosomal protection protein Tet(32)	amrfinderplus	TETRACYCLINE	100	TETRACYCLINE		347	2263	NODE_9238_length_3038_cov_476.143815	100
S28M_Sa	TETQ	BAD46890|FEATURES|tetQ|tetracycline|tetQ	deeparg			tetracycline		61	192	NODE_102387_length_398_cov_1.938776	100
S28M_Sa	CHLORAMPHENICOL_EXPORTER	gi:2708772:gb:AAB96371.1:|FEATURES|chloramphenicol_exporter|phenicol|chloramphenicol_exporter	deeparg			phenicol		79	193	NODE_126459_length_347_cov_3.578767	99.1
S28M_Sa	AADA	KJ363320.1.gene3.p01|FEATURES|aadA|aminoglycoside|aadA	deeparg			aminoglycoside		205	263	NODE_137474_length_328_cov_1.391941	96.6
S28M_Sa	ERMA	P45438|FEATURES|ermA|MLS|ermA	deeparg			MLS		146	236	NODE_198557_length_276_cov_0.859729	100
S28M_Sa	MEXF	NP_745564|FEATURES|mexF|multidrug|mexF	deeparg			multidrug		33	122	NODE_206826_length_273_cov_1.743119	97.8
S28M_Sa	MEFA	YP_001396002|FEATURES|mefA|MLS|mefA	deeparg			MLS		1	76	NODE_221988_length_268_cov_2.117371	100
S28M_Sa	MECB	BAI83385.1|FEATURES|mecB|beta-lactam|mecB	deeparg			beta-lactam		73	160	NODE_226827_length_267_cov_0.896226	96.6
S28M_Sa	MULTIDRUG_ABC_TRANSPORTER	gi:657833983:ref:WP_029550132.1:|FEATURES|multidrug_ABC_transporter|multidrug|multidrug_ABC_transporter	deeparg			multidrug		412	498	NODE_236603_length_264_cov_0.918660	100
S28M_Sa	APH(3')-I	BAB93733|FEATURES|aph(3')-I|aminoglycoside|aph(3')-I	deeparg			aminoglycoside		1	34	NODE_238963_length_263_cov_1.826923	97.1
S28M_Sa	blaTEM-116	blaTEM-116	resfinder		99.187	Amoxicillin, Ampicillin, Cephalothin, Piperacillin, Ticarcillin		52	905	NODE_24582_length_1066_cov_4.631058	97.91
S28M_Sa	TEM	NP_052129.1|FEATURES|TEM-116|beta-lactam|TEM	deeparg			beta-lactam		140	286	NODE_24582_length_1066_cov_4.631058	100
S28M_Sa	TETW	gi:168258996:gb:ACA23181.1:|FEATURES|tetW|tetracycline|tetW	deeparg			tetracycline		195	439	NODE_25813_length_1023_cov_2.578512	100
S28M_Sa	ACRB	CAC35725|FEATURES|acrB|multidrug|acrB	deeparg			multidrug		298	382	NODE_260272_length_257_cov_0.940594	100
S28M_Sa	TETO	ZP_03223548|FEATURES|tetO|tetracycline|tetO	deeparg			tetracycline		1	159	NODE_26264_length_1009_cov_3.248428	100
S28M_Sa	RPOB2	BAD59497.1|FEATURES|rpoB2|multidrug|rpoB2	deeparg			multidrug		789	866	NODE_307521_length_240_cov_3.962162	97.4
S28M_Sa	TETW	ACA23187|FEATURES|tetW|tetracycline|tetW	deeparg			tetracycline		1	191	NODE_32236_length_858_cov_2.792030	100
S28M_Sa	BACA	P67390|FEATURES|bacA|bacitracin|bacA	deeparg			bacitracin		1	59	NODE_343422_length_226_cov_5.000000	100
S28M_Sa	SUL1	gi:321276068:gb:ADW81558.1:|FEATURES|sul1|sulfonamide|sul1	deeparg			sulfonamide		58	131	NODE_348043_length_225_cov_1.076471	100
S28M_Sa	TETM	ZP_01072284|FEATURES|tetM|tetracycline|tetM	deeparg			tetracycline		206	472	NODE_35025_length_803_cov_3.602941	99.3
S28M_Sa	MEFA	ABC60094|FEATURES|mefA|MLS|mefA	deeparg			MLS		121	193	NODE_353505_length_222_cov_2.275449	100
S28M_Sa	TETB	ZP_03561873|FEATURES|tetB|tetracycline|tetB	deeparg			tetracycline		390	450	NODE_38840_length_742_cov_2.344978	98.4
S28M_Sa	RPOB2	BAD59497.1|FEATURES|rpoB2|multidrug|rpoB2	deeparg			multidrug		748	798	NODE_391926_length_156_cov_13.148515	96.1
S28M_Sa	RPOB2	BAD59497.1|FEATURES|rpoB2|multidrug|rpoB2	deeparg			multidrug		1004	1049	NODE_392609_length_141_cov_4.093023	95.7
S28M_Sa	MECB	BAI83385.1|FEATURES|mecB|beta-lactam|mecB	deeparg			beta-lactam		273	517	NODE_39286_length_736_cov_1.844347	97.1
S28M_Sa	RPOB2	BAD59497.1|FEATURES|rpoB2|multidrug|rpoB2	deeparg			multidrug		781	821	NODE_393311_length_124_cov_14.014493	97.6
S28M_Sa	MEXF	gi:803453816:ref:WP_046068030.1:|FEATURES|mexF|multidrug|mexF	deeparg			multidrug		1	1059	NODE_558_length_26675_cov_13.494365	99.2
S28M_Sa	TETQ	BAD46890|FEATURES|tetQ|tetracycline|tetQ	deeparg			tetracycline		530	657	NODE_59260_length_553_cov_4.006024	100
S28M_Sa	AADA	AY171244.1.gene1.p01|FEATURES|aadA|aminoglycoside|aadA	deeparg			aminoglycoside		124	196	NODE_84599_length_449_cov_1.446701	100
S28M_Sa	TET(38)	AAV80464.1|FEATURES|tet(38)|tetracycline|tet(38)	deeparg			tetracycline		115	259	NODE_87691_length_439_cov_4.947917	100
S28M_Sa	ROB-1	P67918|FEATURES|ROB-1|beta-lactam|ROB-1	deeparg			beta-lactam		1	305	NODE_9569_length_2436_cov_7.829903	100
S28M_Sa	blaROB-1	blaROB-1	resfinder		100	Penicillin, Amoxicillin, Ampicillin		24	941	NODE_9569_length_2436_cov_7.829903	99.78
S28M_Sa	blaROB-1	broad-spectrum class A beta-lactamase ROB-1	amrfinderplus	CEPHALOSPORIN	100	BETA-LACTAM		24	938	NODE_9569_length_2436_cov_7.829903	100
S28M_Sa	NORA	gi:955655992:ref:WP_058102396.1:|FEATURES|norA|multidrug|norA	deeparg			multidrug		24	157	NODE_99403_length_406_cov_1.623932	100
S28M_St	YOJI	NP_416715.1|FEATURES|YojI|peptide|YojI	deeparg			peptide		84	154	NODE_1005868_length_217_cov_2.932099	100
S28M_St	EMRY	BAA11237.1|FEATURES|emrY|tetracycline|emrY	deeparg			tetracycline		222	293	NODE_1010061_length_217_cov_1.148148	100
S28M_St	MEPA	gi:757671144:ref:WP_042903632.1:|FEATURES|mepA|multidrug|mepA	deeparg			multidrug		4	74	NODE_1010690_length_216_cov_4.130435	100
S28M_St	MDTD	NC_002695.1.916587.p01|FEATURES|mdtD|multidrug|mdtD	deeparg			multidrug		66	137	NODE_1014965_length_216_cov_1.180124	100
S28M_St	OMPF	gi:742936434:ref:WP_039025717.1:|FEATURES|ompF|multidrug|ompF	deeparg			multidrug		547	617	NODE_1020300_length_215_cov_1.187500	98.6
S28M_St	LNUC	AAY32951.1|FEATURES|lnuC|MLS|lnuC	deeparg			MLS		1	55	NODE_1045032_length_210_cov_2.451613	96.4
S28M_St	EPTA	BAE78116.1|FEATURES|eptA|peptide|eptA	deeparg			peptide		65	399	NODE_105816_length_1007_cov_2.149160	99.4
S28M_St	BACA	YP_218139|FEATURES|bacA|bacitracin|bacA	deeparg			bacitracin		1	42	NODE_1070591_length_206_cov_1.105960	97.6
S28M_St	TETW	AY485126.gene.p01|FEATURES|tetW|tetracycline|tetW	deeparg			tetracycline		294	358	NODE_1071483_length_198_cov_10.685315	100
S28M_St	TETQ	BAD46890|FEATURES|tetQ|tetracycline|tetQ	deeparg			tetracycline		247	302	NODE_1073758_length_171_cov_114.025862	100
S28M_St	TETQ	Q52360|FEATURES|tetQ|tetracycline|tetQ	deeparg			tetracycline		162	217	NODE_1073879_length_170_cov_52.026087	98.2
S28M_St	MEFA	ABC60093|FEATURES|mefA|MLS|mefA	deeparg			MLS		274	323	NODE_1075673_length_153_cov_9.714286	100
S28M_St	TETQ	Q52360|FEATURES|tetQ|tetracycline|tetQ	deeparg			tetracycline		136	179	NODE_1077948_length_133_cov_61.602564	95.5
S28M_St	TETW	YP_594556|FEATURES|tetW|tetracycline|tetW	deeparg			tetracycline		289	329	NODE_1078726_length_126_cov_7.887324	100
S28M_St	TETW	gi:168258996:gb:ACA23181.1:|FEATURES|tetW|tetracycline|tetW	deeparg			tetracycline		292	328	NODE_1080656_length_111_cov_128.482143	100
S28M_St	TETQ	BAD46890|FEATURES|tetQ|tetracycline|tetQ	deeparg			tetracycline		230	263	NODE_1083389_length_105_cov_86.720000	100
S28M_St	MEFA	gi:653615298:ref:WP_027625762.1:|FEATURES|mefA|MLS|mefA	deeparg			MLS		225	258	NODE_1084242_length_103_cov_13.187500	97.1
S28M_St	TETQ	BAD46890|FEATURES|tetQ|tetracycline|tetQ	deeparg			tetracycline		201	231	NODE_1085740_length_95_cov_101.200000	100
S28M_St	ARNA	gi:446783015:ref:WP_000860271.1:|FEATURES|arnA|polymyxin|arnA	deeparg			polymyxin		165	381	NODE_117815_length_935_cov_3.454545	100
S28M_St	asr	acid resistance repetitive basic protein Asr	amrfinderplus		100			82	387	NODE_120421_length_922_cov_2.404844	98.04
S28M_St	merT	mercuric transport protein MerT	amrfinderplus	MERCURY	100	MERCURY		195	542	NODE_123325_length_907_cov_3.393192	95.69
S28M_St	merP	mercury resistance system periplasmic binding protein MerP	amrfinderplus	MERCURY	100	MERCURY		558	830	NODE_123325_length_907_cov_3.393192	98.9
S28M_St	EMRB	gi:486198146:ref:WP_001547646.1:|FEATURES|emrB|multidrug|emrB	deeparg			multidrug		25	319	NODE_127362_length_888_cov_1.801921	100
S28M_St	TETW	gi:168258996:gb:ACA23181.1:|FEATURES|tetW|tetracycline|tetW	deeparg			tetracycline		8	300	NODE_128613_length_881_cov_171.262712	99.7
S28M_St	EMRD	NP_756458|FEATURES|emrD|multidrug|emrD	deeparg			multidrug		1	216	NODE_137725_length_841_cov_2.571247	98.6
S28M_St	TETW	YP_594556|FEATURES|tetW|tetracycline|tetW	deeparg			tetracycline		1	277	NODE_139226_length_834_cov_7.560976	100
S28M_St	CLASS_C	YP_002806354|FEATURES|class_C|beta-lactam|class_C	deeparg			beta-lactam		1	51	NODE_139372_length_834_cov_2.347882	98
S28M_St	TETM	AAR29970|FEATURES|tetM|tetracycline|tetM	deeparg			tetracycline		389	639	NODE_147282_length_802_cov_21.175368	100
S28M_St	ERMB	AAL91930|FEATURES|ermB|MLS|ermB	deeparg			MLS		10	245	NODE_159833_length_758_cov_2.799431	100
S28M_St	erm(B)	erm(B)	resfinder		96.477	Erythromycin, Lincomycin, Clindamycin, Quinupristin, Pristinamycin IA, Virginiamycin S		24	735	NODE_159833_length_758_cov_2.799431	99.86
S28M_St	erm(B)	23S rRNA (adenine(2058)-N(6))-methyltransferase Erm(B)	amrfinderplus	CLINDAMYCIN/ERYTHROMYCIN/STREPTOGRAMIN B	96.33	LINCOSAMIDE/MACROLIDE/STREPTOGRAMIN		27	734	NODE_159833_length_758_cov_2.799431	100
S28M_St	merD	mercury resistance co-regulator MerD	amrfinderplus	MERCURY	90.91	MERCURY		389	718	NODE_173028_length_718_cov_5.158371	97.27
S28M_St	MDTH	gi:324017431:gb:EGB86650.1:|FEATURES|mdtH|multidrug|mdtH	deeparg			multidrug		1	118	NODE_179538_length_701_cov_1.763158	99.2
S28M_St	ACRB	gi:446414960:ref:WP_000492815.1:|FEATURES|acrB|multidrug|acrB	deeparg			multidrug		529	757	NODE_184428_length_688_cov_3.001580	100
S28M_St	NORA	gi:379992994:gb:EIA14443.1:|FEATURES|norA|multidrug|norA	deeparg			multidrug		20	244	NODE_189138_length_677_cov_1.374598	98.2
S28M_St	CPXA	NP_312864.1|FEATURES|cpxA|aminoglycoside:aminocoumarin|cpxA	deeparg			aminoglycoside:aminocoumarin		328	457	NODE_201618_length_649_cov_1.902357	100
S28M_St	YOJI	NP_416715.1|FEATURES|YojI|peptide|YojI	deeparg			peptide		142	356	NODE_203040_length_646_cov_1.956007	100
[truncated: 3,241 more rows]

## Sheet: Ambler_annotations
Sample	gene_symbol	gene_name	analysis_software_name	Contig	Animal	Ambler Class
S5M_St	blaACI-1	extended-spectrum class A beta-lactamase ACI-1	amrfinderplus, resfinder	NODE_92_length_59021_cov_166.819794	Orycteropus afer	A
S24M_Sa	blaBRO-1	blaBRO-1	resfinder	NODE_7368_length_2607_cov_9.257445	Capra aegagrus hircus
S10A_St	blaEC	BlaEC family class C beta-lactamase	amrfinderplus	NODE_3_length_70374_cov_8.117650	Casuarius casuarius	C
S17M_St	blaEC	BlaEC family class C beta-lactamase	amrfinderplus	NODE_914_length_12078_cov_34.389171	Leptailurus serval	C
S1M_St	blaEC	BlaEC family class C beta-lactamase	amrfinderplus	NODE_320_length_29476_cov_52.425274	Panthera onca	C
S22M_St	blaEC	BlaEC family class C beta-lactamase	amrfinderplus	NODE_251_length_65039_cov_9.053598	Phaecochoerus aethipicus	C
S23M_St	blaEC	BlaEC family class C beta-lactamase	amrfinderplus	NODE_18605_length_1166_cov_3.220522	Galidia elegans	C
S30M_St	blaEC	BlaEC family class C beta-lactamase	amrfinderplus	NODE_11448_length_2477_cov_4.431874	Suricata suricatta	C
S32M_St	blaEC	BlaEC family class C beta-lactamase	amrfinderplus	NODE_2959_length_13244_cov_4.836227	Tapirus terrestris	C
S36M_St	blaEC	BlaEC family class C beta-lactamase	amrfinderplus	NODE_1774_length_18478_cov_6.815285	Chaetophractus vilosus	C
S4R_St	blaEC	BlaEC family class C beta-lactamase	amrfinderplus	NODE_6_length_291570_cov_214.081447	Aldabrachelys gigantea	C
S9A_St	blaEC	BlaEC family class C beta-lactamase	amrfinderplus	NODE_30_length_109899_cov_208.739121	Casuarius casuarius	C
S9M_St	blaEC	BlaEC family class C beta-lactamase	amrfinderplus	NODE_6993_length_4976_cov_5.076407	Varecia variegata	C
SAMEA6809485	blaEC	BlaEC family class C beta-lactamase	amrfinderplus	NODE_1434_length_2497_cov_5.691646	Macropus giganteus	C
S18M_St	blaEC-5	cephalosporin-hydrolyzing class C beta-lactamase EC-5	amrfinderplus	NODE_1_length_705652_cov_1105.496727	Rousettus aegyptiatus	C
S26M_St	blaEC-5	cephalosporin-hydrolyzing class C beta-lactamase EC-5	amrfinderplus	NODE_5731_length_7870_cov_4.175304	Aotus trivirgatus	C
S3A_St	blaEC-5	cephalosporin-hydrolyzing class C beta-lactamase EC-5	amrfinderplus	NODE_11_length_98966_cov_40.659644	Bubo scandiacus	C
S12M_Sa	blaI	penicillinase repressor BlaI	amrfinderplus	NODE_18584_length_1805_cov_3.550286	Gorilla gorilla
S5R_St	blaRATA	RATA family class A beta-lactamase	amrfinderplus	NODE_19282_length_1191_cov_11.924296	Chelonoides carbonaria
S35M_Sa	blaROB	ROB family class A beta-lactamase	amrfinderplus, resfinder	NODE_439_length_10870_cov_19.140915	Canis lupus familiaris	A
S28M_Sa	blaROB-1	broad-spectrum class A beta-lactamase ROB-1	amrfinderplus, resfinder	NODE_9569_length_2436_cov_7.829903	Tapirus terrestris	A
S23M_St	blaTEM	TEM family class A beta-lactamase	amrfinderplus, resfinder	NODE_13759_length_1509_cov_3.854883	Galidia elegans	A
S30M_St	blaTEM	TEM family class A beta-lactamase	amrfinderplus	NODE_23282_length_1390_cov_3.024719	Suricata suricatta	A
S30M_St	blaTEM	TEM family class A beta-lactamase	amrfinderplus, resfinder	NODE_23282_length_1390_cov_3.024719	Suricata suricatta	A
S10A_St	blaTEM-1	broad-spectrum class A beta-lactamase TEM-1	amrfinderplus, resfinder	NODE_112_length_13437_cov_13.217456	Casuarius casuarius	A
S17M_St	blaTEM-1	broad-spectrum class A beta-lactamase TEM-1	amrfinderplus, resfinder	NODE_10448_length_1470_cov_25.416254	Leptailurus serval	A
S1M_St	blaTEM-1	broad-spectrum class A beta-lactamase TEM-1	amrfinderplus, resfinder	NODE_4158_length_3779_cov_3.715360	Panthera onca	A
S36M_St	blaTEM-1	broad-spectrum class A beta-lactamase TEM-1	amrfinderplus, resfinder	NODE_12400_length_3780_cov_3.783356	Chaetophractus vilosus	A
S11A_Sa	blaTEM-116	broad-spectrum class A beta-lactamase TEM-116	amrfinderplus, resfinder	NODE_738_length_2604_cov_24.851707	Nestor notabilis	A
S28M_Sa	blaTEM-116	blaTEM-116	resfinder	NODE_24582_length_1066_cov_4.631058	Tapirus terrestris	A
S36M_St	blaTEM-135	blaTEM-135	resfinder	NODE_12400_length_3780_cov_3.783356	Chaetophractus vilosus	A
S36M_St	blaTEM-141	blaTEM-141	resfinder	NODE_12400_length_3780_cov_3.783356	Chaetophractus vilosus	A
S30M_St	blaTEM-1B	blaTEM-1B	resfinder	NODE_23282_length_1390_cov_3.024719	Suricata suricatta	A
S36M_St	blaTEM-1B	blaTEM-1B	resfinder	NODE_12400_length_3780_cov_3.783356	Chaetophractus vilosus	A
S36M_St	blaTEM-1C	blaTEM-1C	resfinder	NODE_12400_length_3780_cov_3.783356	Chaetophractus vilosus	A
S36M_St	blaTEM-209	blaTEM-209	resfinder	NODE_12400_length_3780_cov_3.783356	Chaetophractus vilosus	A
S36M_St	blaTEM-29	blaTEM-29	resfinder	NODE_12400_length_3780_cov_3.783356	Chaetophractus vilosus	A
S36M_St	blaTEM-55	blaTEM-55	resfinder	NODE_12400_length_3780_cov_3.783356	Chaetophractus vilosus	A
S36M_St	blaTEM-57	blaTEM-57	resfinder	NODE_12400_length_3780_cov_3.783356	Chaetophractus vilosus	A
S12M_Sa	blaZ	penicillin-hydrolyzing class A beta-lactamase BlaZ	amrfinderplus, resfinder	NODE_18756_length_1793_cov_4.717491	Gorilla gorilla	A
S26M_St	cblA	CblA family class A beta-lactamase	amrfinderplus	NODE_3830_length_11172_cov_5.594585	Aotus trivirgatus	A
S34M_St	cblA	CblA family class A beta-lactamase	amrfinderplus	NODE_6412_length_7439_cov_27.812703	Eulemur macaco	A
S36M_St	cblA	CblA family class A beta-lactamase	amrfinderplus	NODE_112_length_101765_cov_87.155835	Chaetophractus vilosus	A
S17M_St	cepA	CepA family extended-spectrum class A beta-lactamase	amrfinderplus, resfinder	NODE_5505_length_2482_cov_4.227441	Leptailurus serval	A
S19M_St	cfxA	cfxA	resfinder	NODE_6296_length_4207_cov_4.085983	Macropus rufogriseus	A
S19M_St	cfxA	CfxA family broad-spectrum class A beta-lactamase	amrfinderplus, resfinder	NODE_6296_length_4207_cov_4.085983	Macropus rufogriseus	A
S24M_St	cfxA	CfxA family broad-spectrum class A beta-lactamase	amrfinderplus, resfinder	NODE_11516_length_3522_cov_10.230459	Capra aegagrus hircus	A
S24M_St	cfxA	cfxA	resfinder	NODE_11516_length_3522_cov_10.230459	Capra aegagrus hircus	A
S19M_St	cfxA3	cfxA3	resfinder	NODE_6296_length_4207_cov_4.085983	Macropus rufogriseus	A
S34M_St	cfxA3	extended-spectrum class A beta-lactamase CfxA3	amrfinderplus, resfinder	NODE_17533_length_3464_cov_16.685538	Eulemur macaco	A
SAMEA6809514	cfxA3	extended-spectrum class A beta-lactamase CfxA3	amrfinderplus, resfinder	NODE_5651_length_1323_cov_10.820189	Gorilla gorilla gorilla	A
S24M_St	cfxA4	cfxA4	resfinder	NODE_11516_length_3522_cov_10.230459	Capra aegagrus hircus	A
S19M_St	cfxA5	cfxA5	resfinder	NODE_6296_length_4207_cov_4.085983	Macropus rufogriseus	A
S24M_St	cfxA5	cfxA5	resfinder	NODE_11516_length_3522_cov_10.230459	Capra aegagrus hircus	A
S34M_St	cfxA6	broad-spectrum class A beta-lactamase CfxA6	amrfinderplus	NODE_92443_length_1011_cov_6.604603	Eulemur macaco	A
S36M_St	hugA	class A beta-lactamase	amrfinderplus, resfinder	NODE_54_length_131981_cov_15.110100	Chaetophractus vilosus	A
